# Supplementary material for: The Consequences of a Disruption in Cyto-Nuclear Coadaptation on the Molecular Response to a Nitrate Starvation in Arabidopsis
Source: Plants (Basel). 2020 May 1;9(5):573. doi: 10.3390/plants9050573 (PMC7285260; doi:10.3390/plants9050573)
Supplement: Supplementary file 1 [file plants-09-00573-s001.zip]

Archive with 3 entries (2 files):
- Suppfilesv2/
- Suppfilesv2/Figure_S1-revV3.docx
- Suppfilesv2/STablesV6.xlsx
