# Supplementary material for: The Consequences of a Disruption in Cyto-Nuclear Coadaptation on the Molecular Response to a Nitrate Starvation in Arabidopsis
Source: Plants (Basel). 2020 May 1;9(5):573. doi: 10.3390/plants9050573 (PMC7285260; doi:10.3390/plants9050573)
Supplement: Supplementary file 1 [file plants-09-00573-s001.zip › Suppfilesv2/STablesV6.xlsx]

## Sheet: TableS1
# List of AGI corresponding to up- and -down regulated genes under N starvation, Cyt×Nuc interaction and Cyt×Nuc×N interaction. A positive effect (up) of Cyt×Nuc×N interaction corresponds to cytolines less up-regulated or more down-regulated than parental lines under N starvation, while a negative effect (down) of Cyt×Nuc×N interaction corresponds to cytolines more up-regulated or less down-regul…
DEGs up in N starved plants	DEGs down in N starved plants	DEGs up in cytolines compared to parents	DEGs down in cytolines compared to parents	DEGs up under the Cyt×Nuc×N interaction	DEGs down under the Cyt×Nuc×N interaction
AT1G01010	AT1G01080	AT1G01280	AT1G01010	AT1G01390	AT1G15290
AT1G01020	AT1G01090	AT1G01520	AT1G01050	AT1G01630	AT1G17220
AT1G01040	AT1G01100	AT1G06570	AT1G01080	AT1G01990	AT1G26850
AT1G01040.AT1G01046	AT1G01120	AT1G08570	AT1G01110	AT1G02170	AT1G31550
AT1G01060	AT1G01190	AT1G15800	AT1G01200	AT1G02420	AT1G56280
AT1G01070	AT1G01200	AT1G20190	AT1G01220	AT1G02860	AT2G14750
AT1G01140	AT1G01320	AT1G20870	AT1G01225	AT1G03150	AT2G20340
AT1G01160	AT1G01430	AT1G24485	AT1G01230	AT1G03340	AT2G21170
AT1G01230	AT1G01610	AT1G24580	AT1G01260	AT1G04000	AT2G22670
AT1G01240	AT1G01620	AT1G26620	AT1G01290	AT1G04130	AT2G40840
AT1G01250	AT1G01790	AT1G26890	AT1G01300	AT1G04250	AT2G43018.AT2G43020
AT1G01260	AT1G01840	AT1G26950	AT1G01430	AT1G04290	AT3G02020
AT1G01290	AT1G01900	AT1G29195	AT1G01440	AT1G04520	AT3G46780
AT1G01340	AT1G01970	AT1G29920	AT1G01448	AT1G05785	AT4G04020
AT1G01355	AT1G02110	AT1G31319	AT1G01510	AT1G06030	AT4G29410
AT1G01360	AT1G02150	AT1G48100	AT1G01590	AT1G06070	AT4G31500
AT1G01420	AT1G02180	AT1G60190	AT1G01600	AT1G06240	AT5G25560
AT1G01440	AT1G02205	AT1G62180	AT1G01630	AT1G06390	AT5G36160
AT1G01448	AT1G02280	AT1G64380	AT1G01660	AT1G06510	AT5G44190
AT1G01470	AT1G02320	AT1G69260	AT1G01690	AT1G07210	AT5G48880
AT1G01490	AT1G02335	AT1G69290	AT1G01760	AT1G07990
AT1G01500	AT1G02350	AT1G72770	AT1G01800	AT1G08160
AT1G01530	AT1G02380	AT1G73480	AT1G01820	AT1G08750
AT1G01550	AT1G02640	AT1G75190	AT1G01900	AT1G08930
AT1G01560	AT1G02690	AT2G05920	AT1G01910	AT1G09100
AT1G01580	AT1G02800	AT2G16340	AT1G01920	AT1G09330
AT1G01590	AT1G02816	AT2G20880	AT1G01930	AT1G10530
AT1G01640	AT1G02820	AT2G21170	AT1G01970	AT1G10560
AT1G01660	AT1G02830	AT2G25685	AT1G01990	AT1G10650
AT1G01690	AT1G02970	AT2G34390	AT1G02050	AT1G10950
AT1G01695	AT1G03020	AT2G38820	AT1G02130	AT1G11050
AT1G01720	AT1G03055	AT2G39010	AT1G02170	AT1G11200
AT1G01725	AT1G03110	AT2G40900	AT1G02260	AT1G11480
AT1G01740	AT1G03130	AT3G02380	AT1G02270	AT1G11545
AT1G01820	AT1G03180	AT3G07490	AT1G02290	AT1G11650
AT1G01830	AT1G03220	AT3G09060	AT1G02420	AT1G11780
AT1G01880	AT1G03270	AT3G11405	AT1G02560	AT1G12020
AT1G01920	AT1G03420	AT3G16910	AT1G02580	AT1G12370
AT1G02050	AT1G03475	AT3G17800	AT1G02610	AT1G12500
AT1G02070	AT1G03600	AT3G21560	AT1G02770	AT1G12560
AT1G02080	AT1G03630	AT3G29575	AT1G02870	AT1G12725
AT1G02100	AT1G03680	AT3G50685	AT1G02960	AT1G13195
AT1G02120	AT1G03687	AT3G55580	AT1G02970	AT1G13330
AT1G02130	AT1G03780	AT3G56260	AT1G03100	AT1G14205
AT1G02145	AT1G03870	AT3G56290	AT1G03110	AT1G14350
AT1G02160	AT1G04020	AT3G57020	AT1G03150	AT1G14490
AT1G02210	AT1G04040	AT3G61890	AT1G03180	AT1G14560
AT1G02260	AT1G04130	AT3G61962	AT1G03190	AT1G14760
AT1G02270	AT1G04170	AT4G01110	AT1G03200	AT1G14810
AT1G02290	AT1G04240	AT4G02055	AT1G03260	AT1G15140
AT1G02305	AT1G04270	AT4G03505	AT1G03270	AT1G15780
AT1G02420	AT1G04410	AT4G07747	AT1G03280	AT1G17070
AT1G02430	AT1G04480	AT4G10695	AT1G03300	AT1G17700
AT1G02440	AT1G04510	AT4G12005	AT1G03340	AT1G19140
AT1G02460	AT1G04520	AT4G13430	AT1G03370	AT1G19500
AT1G02470	AT1G04530	AT4G15248	AT1G03380	AT1G20090
AT1G02510	AT1G04590	AT4G17090	AT1G03390	AT1G20110
AT1G02530	AT1G04620	AT4G21960	AT1G03430	AT1G20770
AT1G02560	AT1G04630	AT4G22620	AT1G03440	AT1G20910
AT1G02580	AT1G04640	AT4G29740	AT1G03457	AT1G20980
AT1G02610	AT1G04660	AT4G32290	AT1G03510	AT1G21130
AT1G02630	AT1G04680	AT4G40040	AT1G03550	AT1G22150
AT1G02770	AT1G04730	AT5G01520	AT1G03620	AT1G22910
AT1G02840	AT1G04800	AT5G03210	AT1G03660	AT1G23660
AT1G02850	AT1G04820	AT5G10990	AT1G03687	AT1G24560
AT1G02920	AT1G04870	AT5G11460	AT1G03700	AT1G25290
AT1G02930	AT1G04940	AT5G18960	AT1G03750	AT1G25500
AT1G02940	AT1G05135	AT5G19257	AT1G03770	AT1G26300
AT1G02960	AT1G05190	AT5G19850	AT1G03860	AT1G26340
AT1G03030	AT1G05210	AT5G22290	AT1G03940	AT1G27130
AT1G03050	AT1G05310	AT5G26020	AT1G03960	AT1G28240
AT1G03070	AT1G05320	AT5G40790	AT1G03980	AT1G28360
AT1G03170	AT1G05385	AT5G43105	AT1G04000	AT1G28510
AT1G03190	AT1G05440	AT5G43840	AT1G04010	AT1G28815
AT1G03200	AT1G05540	AT5G44110	AT1G04020	AT1G29220
AT1G03210	AT1G05835	AT5G50360	AT1G04030	AT1G29355
AT1G03280	AT1G06080	AT5G53270	AT1G04120	AT1G30790
AT1G03340	AT1G06090	AT5G55970	AT1G04130	AT1G30825
AT1G03370	AT1G06100	AT5G57391	AT1G04160	AT1G31220
AT1G03380	AT1G06120	AT5G59220	AT1G04200	AT1G32500
AT1G03400	AT1G06190	AT5G65380	AT1G04210	AT1G32690
AT1G03430	AT1G06240		AT1G04230	AT1G33260
AT1G03490	AT1G06350		AT1G04240	AT1G33330
AT1G03495	AT1G06360		AT1G04260	AT1G33811
AT1G03520	AT1G06390		AT1G04290	AT1G34350
AT1G03550	AT1G06430		AT1G04295	AT1G35490
AT1G03620	AT1G06510		AT1G04300	AT1G37340
AT1G03700	AT1G06680		AT1G04340	AT1G40125
AT1G03730	AT1G06690		AT1G04390	AT1G43770
AT1G03740	AT1G06700		AT1G04430	AT1G44100
AT1G03750	AT1G06730		AT1G04480	AT1G44820
AT1G03760	AT1G06900		AT1G04490	AT1G47265
AT1G03770	AT1G07070		AT1G04510	AT1G47950
AT1G03800	AT1G07110		AT1G04520	AT1G48970
AT1G03810	AT1G07150		AT1G04555	AT1G49660
AT1G03840	AT1G07180		AT1G04650	AT1G49780
AT1G03860	AT1G07370		AT1G04690	AT1G50300
AT1G03890	AT1G07450		AT1G04700	AT1G50320
AT1G03905	AT1G07485		AT1G04710	AT1G50570
AT1G03940	AT1G07490		AT1G04760	AT1G50590
AT1G03950	AT1G07610		AT1G04790	AT1G50640
AT1G03960	AT1G07710		AT1G04840	AT1G52550
AT1G03970	AT1G07770		AT1G04900	AT1G53330
AT1G03980	AT1G07790		AT1G04910	AT1G53430
AT1G04000	AT1G07820		AT1G04920	AT1G53500
AT1G04010	AT1G07840		AT1G04945	AT1G53542
AT1G04050	AT1G07930		AT1G04970	AT1G55160
AT1G04080	AT1G08000		AT1G04980	AT1G55960
AT1G04100	AT1G08010		AT1G04985	AT1G56423
AT1G04171	AT1G08160		AT1G05136	AT1G56553
AT1G04230	AT1G08380		AT1G05150	AT1G57610
AT1G04295	AT1G08390		AT1G05210	AT1G57770
AT1G04300	AT1G08500		AT1G05290	AT1G57790
AT1G04330	AT1G08520		AT1G05400	AT1G59530
AT1G04340	AT1G08540		AT1G05410	AT1G59730
AT1G04350	AT1G08550		AT1G05430	AT1G60430
AT1G04370	AT1G08570		AT1G05470	AT1G60640
AT1G04390	AT1G08590		AT1G05490	AT1G60670
AT1G04440	AT1G08640		AT1G05500	AT1G60995
AT1G04470	AT1G08650		AT1G05590	AT1G61560
AT1G04490	AT1G09340		AT1G05600	AT1G61790
AT1G04555	AT1G09390		AT1G05620	AT1G61900
AT1G04570	AT1G09470		AT1G05630	AT1G61930
AT1G04600	AT1G09575		AT1G05730	AT1G62520
AT1G04625	AT1G09580		AT1G05750	AT1G64980
AT1G04645	AT1G09700		AT1G05760	AT1G65020
AT1G04690	AT1G09740		AT1G05810	AT1G65050
AT1G04750	AT1G09750		AT1G05860	AT1G65150
AT1G04778	AT1G09830		AT1G05910	AT1G65410
AT1G04780	AT1G09850		AT1G05950	AT1G65810
AT1G04850	AT1G09900		AT1G06060	AT1G66190
AT1G04900	AT1G10030		AT1G06070	AT1G66910
AT1G04910	AT1G10230		AT1G06148	AT1G67350
AT1G04945	AT1G10360		AT1G06160	AT1G67360
AT1G04960	AT1G10470		AT1G06190	AT1G67710
AT1G04970	AT1G10510		AT1G06240	AT1G67800
AT1G04985	AT1G10640		AT1G06250	AT1G67940
AT1G05136	AT1G10670		AT1G06270	AT1G69060
AT1G05290	AT1G10682		AT1G06390	AT1G69340
AT1G05291	AT1G10700		AT1G06420	AT1G69720
AT1G05300	AT1G10740		AT1G06470	AT1G70581
AT1G05330	AT1G10780		AT1G06475	AT1G70950
AT1G05400	AT1G10830		AT1G06500	AT1G71697
AT1G05490	AT1G10910		AT1G06510	AT1G71900
AT1G05570	AT1G10950		AT1G06550	AT1G71920
AT1G05575	AT1G10960		AT1G06560	AT1G72490
AT1G05610	AT1G11070		AT1G06620	AT1G73020
AT1G05630	AT1G11120		AT1G06670	AT1G73130
AT1G05650	AT1G11430		AT1G06710	AT1G73687
AT1G05690	AT1G11545		AT1G06720	AT1G73990
AT1G05700	AT1G11803		AT1G06730	AT1G74240
AT1G05720	AT1G11820		AT1G06770	AT1G74600
AT1G05730	AT1G11860		AT1G06780	AT1G74780
AT1G05750	AT1G12020		AT1G06790	AT1G74790
AT1G05760	AT1G12080		AT1G06810	AT1G76340
AT1G05780	AT1G12090		AT1G06830	AT1G76400
AT1G05785	AT1G12100		AT1G06870	AT1G78590
AT1G05790	AT1G12230		AT1G06923	AT1G78800
AT1G05805	AT1G12244		AT1G06970	AT1G79380
AT1G05810	AT1G12250		AT1G07020	AT1G79510
AT1G05830	AT1G12270		AT1G07090	AT1G79660
AT1G05840	AT1G12310		AT1G07119	AT1G79790
AT1G05890	AT1G12370		AT1G07120	AT1G80400
AT1G05894	AT1G12380		AT1G07130	AT1G80720
AT1G05910	AT1G12410		AT1G07140	AT1G80770
AT1G05925	AT1G12460		AT1G07210	AT2G01080
AT1G05940	AT1G12500		AT1G07220	AT2G01150
AT1G05950	AT1G12770		AT1G07230	AT2G01390
AT1G05990	AT1G12800		AT1G07280	AT2G01410
AT1G06000	AT1G12860		AT1G07300	AT2G01480
AT1G06030	AT1G12900		AT1G07350	AT2G02590
AT1G06050	AT1G12920		AT1G07490	AT2G02820
AT1G06140	AT1G12960		AT1G07530	AT2G04305
AT1G06148	AT1G13080		AT1G07620	AT2G04360
AT1G06160	AT1G13160		AT1G07640	AT2G05755
AT1G06250	AT1G13320		AT1G07650	AT2G05810
AT1G06270	AT1G13370		AT1G07725	AT2G07678
AT1G06370	AT1G13650		AT1G07728	AT2G11450
AT1G06400	AT1G13700		AT1G07730.AT1G07740	AT2G14530
AT1G06460	AT1G13730		AT1G07745	AT2G14605
AT1G06475	AT1G13820		AT1G07750	AT2G15270
AT1G06500	AT1G14030		AT1G07780	AT2G15320
AT1G06520	AT1G14180		AT1G07790	AT2G15325
AT1G06540	AT1G14225		AT1G07840	AT2G15440
AT1G06550	AT1G14280		AT1G07870	AT2G15630
AT1G06570	AT1G14290		AT1G07880	AT2G16070
AT1G06580	AT1G14320		AT1G07901	AT2G16385
AT1G06620	AT1G14345		AT1G07930	AT2G17190
AT1G06645	AT1G14410		AT1G07960	AT2G17300
AT1G06650	AT1G14430		AT1G07970	AT2G17420
AT1G06710	AT1G14440		AT1G07980	AT2G17670
AT1G06720	AT1G14550		AT1G07990	AT2G17770
AT1G06770	AT1G14700		AT1G08000	AT2G18030
AT1G06780	AT1G14710		AT1G08010	AT2G18250
AT1G06810	AT1G14800		AT1G08035	AT2G18360
AT1G06840	AT1G14810		AT1G08040	AT2G18876
AT1G06890	AT1G14840		AT1G08060	AT2G19450
AT1G06923	AT1G15000		AT1G08080	AT2G19755
AT1G07000	AT1G15030		AT1G08120	AT2G19780
AT1G07025	AT1G15140		AT1G08140	AT2G20465
AT1G07040	AT1G15150		AT1G08160	AT2G20500
AT1G07080	AT1G15180		AT1G08180	AT2G20860
AT1G07090	AT1G15290		AT1G08210	AT2G21060
AT1G07119	AT1G15390		AT1G08220	AT2G22010
AT1G07130	AT1G15500		AT1G08280	AT2G22310
AT1G07210	AT1G15570		AT1G08290	AT2G22320
AT1G07220	AT1G15580		AT1G08315	AT2G22490
AT1G07230	AT1G15690		AT1G08350	AT2G23530
AT1G07280	AT1G15710		AT1G08370	AT2G24060
AT1G07290	AT1G15720		AT1G08400	AT2G24390
AT1G07300	AT1G15730		AT1G08410	AT2G25690
AT1G07380	AT1G15820		AT1G08465	AT2G26070
AT1G07390	AT1G15830		AT1G08530	AT2G26590
AT1G07430	AT1G15930		AT1G08620	AT2G26800
AT1G07470	AT1G15970		AT1G08640	AT2G26930
AT1G07476	AT1G15980		AT1G08680	AT2G27360
AT1G07480	AT1G15990		AT1G08730	AT2G27460
AT1G07500	AT1G16020		AT1G08810	AT2G27580
AT1G07510	AT1G16080		AT1G08845	AT2G28080
AT1G07520	AT1G16170		AT1G08930	AT2G28240
AT1G07530	AT1G16280		AT1G08940	AT2G28380
AT1G07570	AT1G16330		AT1G08960	AT2G28590
AT1G07590	AT1G16350		AT1G09040	AT2G28830
AT1G07620	AT1G16390		AT1G09050	AT2G30720
AT1G07630	AT1G16445		AT1G09140	AT2G31340
AT1G07640	AT1G16520		AT1G09160	AT2G31920
AT1G07650	AT1G16630		AT1G09210	AT2G32080
AT1G07725	AT1G16720		AT1G09260	AT2G33233
AT1G07728	AT1G16870		AT1G09300	AT2G33330
AT1G07730.AT1G07740	AT1G16880		AT1G09320	AT2G33510
AT1G07740	AT1G16920		AT1G09330	AT2G33585
AT1G07745	AT1G17050		AT1G09415	AT2G35450
AT1G07800	AT1G17140		AT1G09421	AT2G37970
AT1G07870	AT1G17350		AT1G09460	AT2G38360
AT1G07890	AT1G17650		AT1G09490	AT2G38480
AT1G07900	AT1G17700		AT1G09520	AT2G39140
AT1G07901	AT1G17850		AT1G09540	AT2G39440
AT1G07980	AT1G17870		AT1G09575	AT2G39450
AT1G07990	AT1G17880		AT1G09580	AT2G39710
AT1G08005	AT1G18060		AT1G09630	AT2G40460
AT1G08030	AT1G18070		AT1G09650	AT2G40860
AT1G08035	AT1G18080		AT1G09660	AT2G41040
AT1G08040	AT1G18170		AT1G09700	AT2G41120
AT1G08060	AT1G18250		AT1G09710	AT2G41460
AT1G08080	AT1G18330		AT1G09800	AT2G41690
AT1G08110	AT1G18360		AT1G09810	AT2G41945
AT1G08125	AT1G18370		AT1G09812	AT2G42040
AT1G08180	AT1G18440		AT1G09820	AT2G42770
AT1G08220	AT1G18610		AT1G09830	AT2G43120
AT1G08290	AT1G18620		AT1G09840	AT2G43810
AT1G08310	AT1G18640		AT1G09850	AT2G43940
AT1G08315	AT1G18680		AT1G09920	AT2G44680
AT1G08320	AT1G18730		AT1G09995	AT2G44750
AT1G08370	AT1G18810		AT1G10020	AT2G44820
AT1G08400	AT1G19000		AT1G10040	AT2G45670
AT1G08450	AT1G19010		AT1G10060	AT2G45690
AT1G08465	AT1G19080		AT1G10110	AT2G45880
AT1G08600	AT1G19140		AT1G10120	AT2G46160
AT1G08620	AT1G19150		AT1G10150	AT2G46410
AT1G08630	AT1G19440		AT1G10180	AT2G46630
AT1G08670	AT1G19500		AT1G10240	AT2G46890
AT1G08710	AT1G19520		AT1G10250	AT2G47000
AT1G08720	AT1G19600		AT1G10290	AT3G02030
AT1G08760	AT1G19920		AT1G10310	AT3G02310
AT1G08770	AT1G19950		AT1G10320	AT3G02400
AT1G08820	AT1G19990		AT1G10380	AT3G02420
AT1G08930	AT1G20010		AT1G10490	AT3G02740
AT1G08940	AT1G20020		AT1G10500	AT3G03110
AT1G08960	AT1G20060		AT1G10530	AT3G03550
AT1G08990	AT1G20070		AT1G10610	AT3G03950
AT1G09040	AT1G20190		AT1G10650	AT3G04310
AT1G09050	AT1G20220		AT1G10670	AT3G04470
AT1G09060	AT1G20340		AT1G10690	AT3G04880
AT1G09100	AT1G20580		AT1G10700	AT3G04970
AT1G09140	AT1G20770		AT1G10770	AT3G05930
AT1G09155	AT1G20810		AT1G10780	AT3G06200
AT1G09245	AT1G20816		AT1G10790	AT3G06410
AT1G09260	AT1G20830		AT1G10840	AT3G06840
AT1G09280	AT1G20870		AT1G10940	AT3G07030
AT1G09300	AT1G20910		AT1G11020	AT3G07740
AT1G09320	AT1G20930		AT1G11040	AT3G07750
AT1G09380	AT1G20950		AT1G11090	AT3G08730
AT1G09410	AT1G20970		AT1G11112	AT3G09740
AT1G09415	AT1G21065		AT1G11120	AT3G09890
AT1G09420	AT1G21070		AT1G11160	AT3G09925
AT1G09421	AT1G21320		AT1G11185	AT3G10915
AT1G09460	AT1G21350		AT1G11200	AT3G11130
AT1G09540	AT1G21500		AT1G11220	AT3G11700
AT1G09570	AT1G21600		AT1G11310	AT3G12410
AT1G09645	AT1G21810		AT1G11320	AT3G13080
AT1G09710	AT1G21880		AT1G11340	AT3G13620
AT1G09730	AT1G21910		AT1G11380	AT3G14350
AT1G09770	AT1G22330		AT1G11410	AT3G14410
AT1G09810	AT1G22410		AT1G11420	AT3G14517
AT1G09812	AT1G22520		AT1G11450	AT3G16280
AT1G09840	AT1G22590		AT1G11480	AT3G16350
AT1G09910	AT1G22730		AT1G11545	AT3G16560
AT1G09920	AT1G22780		AT1G11570	AT3G16610
AT1G09932	AT1G22910		AT1G11592	AT3G16910
AT1G09960	AT1G22990		AT1G11608	AT3G17510
AT1G09970	AT1G23190		AT1G11650	AT3G17800
AT1G09995	AT1G23205		AT1G11670	AT3G18260
AT1G10040	AT1G23280		AT1G11755	AT3G18640
AT1G10050	AT1G23360		AT1G11780	AT3G19260
AT1G10060	AT1G23390		AT1G11800	AT3G19930
AT1G10070	AT1G23410		AT1G11820	AT3G20020
AT1G10095	AT1G23480		AT1G11905	AT3G20320
AT1G10110	AT1G23790		AT1G11990	AT3G20620
AT1G10140	AT1G23940		AT1G12015	AT3G20630
AT1G10160	AT1G24020		AT1G12020	AT3G22260
AT1G10170	AT1G24120		AT1G12100	AT3G22290
AT1G10210	AT1G24340		AT1G12180	AT3G22450
AT1G10250	AT1G24360		AT1G12230	AT3G23160
AT1G10270	AT1G25230		AT1G12244	AT3G23200
AT1G10310	AT1G25240		AT1G12310	AT3G23220
AT1G10320	AT1G25260		AT1G12340	AT3G23440
AT1G10330	AT1G25440		AT1G12350	AT3G23820
AT1G10340	AT1G25450		AT1G12420	AT3G25545
AT1G10380	AT1G25490		AT1G12451	AT3G26030
AT1G10385	AT1G25550		AT1G12480	AT3G26744
AT1G10410	AT1G26210		AT1G12500	AT3G26813
AT1G10450	AT1G26330		AT1G12530	AT3G26816
AT1G10480	AT1G26560		AT1G12560	AT3G27010
AT1G10500	AT1G26570		AT1G12670	AT3G27090
AT1G10520	AT1G26760		AT1G12680	AT3G27470
AT1G10530	AT1G26761		AT1G12700	AT3G27831
AT1G10560	AT1G26770		AT1G12725	AT3G28880
AT1G10570	AT1G26840		AT1G12730	AT3G29791
AT1G10600	AT1G26910		AT1G12760	AT3G30775
AT1G10610	AT1G26920		AT1G12830	AT3G32397
AT1G10650	AT1G26945		AT1G12850	AT3G33103
AT1G10652	AT1G27120		AT1G12930	AT3G42431
AT1G10690	AT1G27210		AT1G12950	AT3G42712
AT1G10720	AT1G27385		AT1G12960	AT3G42763
AT1G10760	AT1G27435		AT1G12990	AT3G42950
AT1G10770	AT1G27460		AT1G13000	AT3G43590
AT1G10790	AT1G27940		AT1G13030	AT3G46010
AT1G10890	AT1G27950		AT1G13050	AT3G46150
AT1G10920	AT1G28010		AT1G13090	AT3G46370
AT1G10970	AT1G28100		AT1G13110	AT3G46870
AT1G10990	AT1G28350		AT1G13120	AT3G47430
AT1G11020	AT1G28510		AT1G13145	AT3G48237
AT1G11050	AT1G28560		AT1G13190	AT3G48526
AT1G11055	AT1G29070		AT1G13195	AT3G48860
AT1G11090	AT1G29170		AT1G13210	AT3G48990
AT1G11150	AT1G29250		AT1G13330	AT3G49601
AT1G11170	AT1G29310		AT1G13410	AT3G50910
AT1G11175	AT1G29420		AT1G13530	AT3G51100
AT1G11180	AT1G29430		AT1G13560	AT3G51390
AT1G11200	AT1G29450		AT1G13580	AT3G52220
AT1G11210	AT1G29490		AT1G13610	AT3G52280
AT1G11220	AT1G29500		AT1G13630	AT3G52610
AT1G11230	AT1G29530		AT1G13670	AT3G53570
AT1G11270	AT1G29630		AT1G13690	AT3G54200
AT1G11300	AT1G29660		AT1G13710	AT3G54220
AT1G11310	AT1G29670		AT1G13770	AT3G55030
AT1G11320	AT1G29700		AT1G13800	AT3G55690
AT1G11330	AT1G29840		AT1G13860	AT3G55880
AT1G11340	AT1G29910		AT1G13870	AT3G57030
AT1G11350	AT1G29920		AT1G13880	AT3G57120
AT1G11360	AT1G29930		AT1G13920	AT3G57400
AT1G11370	AT1G29965		AT1G13940	AT3G58730
AT1G11380	AT1G30120		AT1G13950	AT3G58790
AT1G11420	AT1G30130		AT1G13970	AT3G58830
AT1G11480	AT1G30360		AT1G13990	AT3G59580
AT1G11590	AT1G30520		AT1G14020	AT3G60200
AT1G11592	AT1G30600		AT1G14060	AT3G62190
AT1G11595	AT1G30610		AT1G14070	AT3G63110
AT1G11684	AT1G30690		AT1G14090	AT3G63220
AT1G11690	AT1G31190		AT1G14100	AT3G63310
AT1G11700	AT1G31310		AT1G14120	AT3G66654
AT1G11760	AT1G31330		AT1G14180	AT4G00030
AT1G11765	AT1G31335		AT1G14185	AT4G00170
AT1G11785	AT1G31355		AT1G14205	AT4G00700
AT1G11800	AT1G31410		AT1G14280	AT4G01170
AT1G11905	AT1G31500		AT1G14310	AT4G01200
AT1G11910	AT1G31690		AT1G14345	AT4G01370
AT1G11990	AT1G31710		AT1G14370	AT4G01925
AT1G12064	AT1G31800		AT1G14390	AT4G01960
AT1G12180	AT1G31860		AT1G14440	AT4G03410
AT1G12200	AT1G31920		AT1G14455	AT4G03960
AT1G12210	AT1G31950		AT1G14460	AT4G04190
AT1G12211	AT1G32060		AT1G14480	AT4G04210
AT1G12220	AT1G32080		AT1G14510	AT4G04860
AT1G12290.AT1G12294	AT1G32100		AT1G14520	AT4G04950
AT1G12300	AT1G32220		AT1G14560	AT4G05010
AT1G12320	AT1G32440		AT1G14570	AT4G05250
AT1G12340	AT1G32500		AT1G14610	AT4G05450
AT1G12360	AT1G32540		AT1G14620	AT4G06686
AT1G12390	AT1G32550		AT1G14630	AT4G07933
AT1G12400	AT1G32730		AT1G14640	AT4G08300
AT1G12423	AT1G32780		AT1G14650	AT4G08960
AT1G12440	AT1G32990		AT1G14660	AT4G09180
AT1G12480	AT1G33040		AT1G14685	AT4G09590
AT1G12530	AT1G33140		AT1G14690	AT4G10760
AT1G12600	AT1G33290		AT1G14710	AT4G12080
AT1G12667	AT1G33330		AT1G14740	AT4G14050
AT1G12680	AT1G33340		AT1G14750	AT4G16490
AT1G12700	AT1G33480		AT1G14760	AT4G18370
AT1G12720	AT1G33680		AT1G14770	AT4G18692
AT1G12725	AT1G33811		AT1G14830	AT4G18740
AT1G12730	AT1G33835		AT1G14840	AT4G18840
AT1G12760	AT1G33930		AT1G14850	AT4G19150
AT1G12810	AT1G33940		AT1G14860	AT4G20890
AT1G12850	AT1G34000		AT1G14970	AT4G20960
AT1G12910	AT1G34010		AT1G14990	AT4G22230
AT1G12940	AT1G34030		AT1G15000	AT4G22750
AT1G12990	AT1G34065		AT1G15090	AT4G22850
AT1G13000	AT1G34110		AT1G15110	AT4G23020
AT1G13040	AT1G34245		AT1G15130	AT4G23040
AT1G13050	AT1G34355		AT1G15140	AT4G23630
AT1G13090	AT1G34418		AT1G15250	AT4G23960
AT1G13110	AT1G34430		AT1G15260	AT4G24320
AT1G13120	AT1G35180		AT1G15350	AT4G25390
AT1G13130	AT1G35580		AT1G15390	AT4G25720
AT1G13195	AT1G35670		AT1G15400	AT4G25900
AT1G13200	AT1G36210		AT1G15410	AT4G26010
AT1G13210	AT1G37130		AT1G15420	AT4G26710
AT1G13245	AT1G41830		AT1G15430	AT4G27030
AT1G13290	AT1G41880		AT1G15440	AT4G27340
AT1G13310	AT1G42430		AT1G15490	AT4G27540
AT1G13330	AT1G42970		AT1G15530	AT4G29050
AT1G13340	AT1G43170		AT1G15660	AT4G29330
AT1G13360	AT1G43790		AT1G15670	AT4G29860
AT1G13390	AT1G44000		AT1G15760	AT4G29960
AT1G13410	AT1G44575		AT1G15780	AT4G30060
AT1G13470	AT1G44830		AT1G15920	AT4G30150
AT1G13480	AT1G44835		AT1G15940	AT4G30340
AT1G13510	AT1G44920		AT1G15960	AT4G30470
AT1G13530	AT1G45010		AT1G15980	AT4G30610
AT1G13550	AT1G45130		AT1G15990	AT4G30750
AT1G13560	AT1G45207		AT1G16020	AT4G31770
AT1G13600	AT1G45474		AT1G16060	AT4G32272
AT1G13610	AT1G47210		AT1G16120	AT4G32900
AT1G13630	AT1G47260		AT1G16160	AT4G33410
AT1G13635	AT1G47290		AT1G16190	AT4G33780
AT1G13670	AT1G47380		AT1G16220	AT4G34270
AT1G13680	AT1G47400		AT1G16250	AT4G34660
AT1G13710	AT1G47510		AT1G16280	AT4G35030
AT1G13770	AT1G47580		AT1G16330	AT4G35335
AT1G13800	AT1G48030		AT1G16360	AT4G35360
AT1G13810	AT1G48100		AT1G16370	AT4G35460
AT1G13830	AT1G48180		AT1G16390	AT4G35950
AT1G13880	AT1G48240		AT1G16430	AT4G36660
AT1G13920	AT1G48450		AT1G16500	AT4G36750
AT1G13930	AT1G48480		AT1G16540	AT4G36780
AT1G13940	AT1G48520		AT1G16590	AT4G36890
AT1G13950	AT1G48598.AT1G48600		AT1G16610	AT4G36970
AT1G13960	AT1G48610		AT1G16620	AT4G37070
AT1G13970	AT1G48630		AT1G16640	AT4G37130
AT1G13990	AT1G48650		AT1G16670	AT4G37210
AT1G14070	AT1G48750		AT1G16680	AT4G37270
AT1G14071	AT1G48840		AT1G16690	AT4G37690
AT1G14080	AT1G48850		AT1G16700	AT4G37760
AT1G14090	AT1G48860		AT1G16705	AT4G37820
AT1G14130	AT1G49010		AT1G16750	AT4G38400
AT1G14185	AT1G49130		AT1G16800	AT4G38760
AT1G14240	AT1G49140		AT1G16810	AT4G38810
AT1G14350	AT1G49380		AT1G16870	AT4G39010
AT1G14370	AT1G49430		AT1G16930	AT4G39070
AT1G14400	AT1G49490		AT1G16960	AT4G39100
AT1G14455	AT1G49580		AT1G16970	AT4G39170
AT1G14480	AT1G49600		AT1G17000	AT4G39220
AT1G14490	AT1G49650		AT1G17060	AT4G39820
AT1G14500	AT1G49660		AT1G17070	AT4G39840
AT1G14510	AT1G49730		AT1G17145	AT4G39917
AT1G14520	AT1G49760		AT1G17250	AT4G40045
AT1G14560	AT1G49870		AT1G17255	AT5G01010
AT1G14570	AT1G49910		AT1G17280	AT5G01160
AT1G14640	AT1G49975		AT1G17285	AT5G01240
AT1G14650	AT1G50010		AT1G17360	AT5G01960
AT1G14660	AT1G50110		AT1G17370	AT5G02140
AT1G14690	AT1G50130		AT1G17380	AT5G03060
AT1G14730	AT1G50250		AT1G17410	AT5G03210
AT1G14740	AT1G50280		AT1G17430	AT5G03450
AT1G14750	AT1G50290		AT1G17440	AT5G03905
AT1G14760	AT1G50320		AT1G17450	AT5G04280
AT1G14770	AT1G50460		AT1G17455	AT5G04920
AT1G14780	AT1G50490		AT1G17460	AT5G05210
AT1G14790	AT1G50590		AT1G17480	AT5G05987
AT1G14820	AT1G50730		AT1G17510	AT5G06810
AT1G14850	AT1G50900		AT1G17520	AT5G07450
AT1G14870	AT1G50910		AT1G17590	AT5G08130
AT1G14880	AT1G51060		AT1G17630	AT5G08391
AT1G14970	AT1G51080		AT1G17680	AT5G09420
AT1G14990	AT1G51100		AT1G17690	AT5G09470
AT1G15060	AT1G51110		AT1G17700	AT5G09850
AT1G15110	AT1G51400		AT1G17750	AT5G10460
AT1G15125	AT1G51580		AT1G17790	AT5G11680
AT1G15170	AT1G51680		AT1G17840	AT5G12200
AT1G15200	AT1G52000		AT1G17930	AT5G12900
AT1G15215	AT1G52190		AT1G17970	AT5G13480
AT1G15230	AT1G52220		AT1G17980	AT5G14640
AT1G15240	AT1G52230		AT1G18030	AT5G15390
AT1G15350	AT1G52250		AT1G18040	AT5G15870
AT1G15400	AT1G52270		AT1G18075	AT5G16170
AT1G15410	AT1G52300		AT1G18090	AT5G17040
AT1G15415	AT1G52342		AT1G18150	AT5G17230
AT1G15560	AT1G52380		AT1G18180	AT5G17810
AT1G15640	AT1G52390		AT1G18190	AT5G17930
AT1G15670	AT1G52400		AT1G18260	AT5G18340
AT1G15740	AT1G52670		AT1G18330	AT5G18490
AT1G15780	AT1G52827		AT1G18335	AT5G18550
AT1G15880	AT1G52830		AT1G18340	AT5G19600
AT1G15910	AT1G52930		AT1G18410	AT5G19800
AT1G15920	AT1G53040		AT1G18415	AT5G19980
AT1G15940	AT1G53060		AT1G18470	AT5G20070
AT1G15960	AT1G53240		AT1G18480	AT5G22350
AT1G16060	AT1G53250		AT1G18550	AT5G22370
AT1G16120	AT1G53290		AT1G18580	AT5G23290
AT1G16130	AT1G53300		AT1G18620	AT5G23850
AT1G16180	AT1G53520		AT1G18630	AT5G26210
AT1G16250	AT1G53530		AT1G18680	AT5G26270
AT1G16270	AT1G53542		AT1G18700	AT5G27095
AT1G16310	AT1G53560		AT1G18740	AT5G27620
AT1G16400	AT1G53670		AT1G18800	AT5G31787
AT1G16420	AT1G53690		AT1G18840	AT5G32345
AT1G16470	AT1G53840		AT1G18880	AT5G34940
AT1G16480	AT1G54050		AT1G18890	AT5G35065
AT1G16500	AT1G54120		AT1G18950	AT5G35330
AT1G16510	AT1G54220		AT1G19000	AT5G35337
AT1G16540	AT1G54270		AT1G19010	AT5G35425
AT1G16570	AT1G54385		AT1G19025	AT5G39510
AT1G16590	AT1G54500		AT1G19060	AT5G39750
AT1G16640	AT1G54690		AT1G19100	AT5G40300
AT1G16650	AT1G54780		AT1G19110	AT5G40340
AT1G16670	AT1G54820		AT1G19140	AT5G40830
AT1G16680	AT1G54890		AT1G19220	AT5G42940
AT1G16705	AT1G54960		AT1G19240	AT5G43050
AT1G16730	AT1G55020		AT1G19270	AT5G45170
AT1G16810	AT1G55140		AT1G19290	AT5G46350
AT1G16820	AT1G55260		AT1G19330	AT5G48220
AT1G16830	AT1G55300		AT1G19340	AT5G48655
AT1G16840	AT1G55330		AT1G19370	AT5G49940
AT1G16905	AT1G55340		AT1G19392	AT5G49970
AT1G16930	AT1G55450		AT1G19420	AT5G50315
AT1G16960	AT1G55480		AT1G19464	AT5G50320
AT1G16970	AT1G55490		AT1G19500	AT5G51400
AT1G17020	AT1G55546		AT1G19540	AT5G51460
AT1G17080	AT1G55650		AT1G19650	AT5G51795
AT1G17090	AT1G55805		AT1G19715	AT5G53050
AT1G17145	AT1G55820		AT1G19720	AT5G53310
AT1G17147	AT1G55960		AT1G19800	AT5G53340
AT1G17170	AT1G56050		AT1G19830	AT5G53800
AT1G17210	AT1G56070		AT1G19850	AT5G53810
AT1G17240	AT1G56330		AT1G19870	AT5G54300
AT1G17250	AT1G56430		AT1G19920	AT5G54920
AT1G17260	AT1G56553		AT1G19980	AT5G55080
AT1G17275	AT1G56580		AT1G19990	AT5G55490
AT1G17280	AT1G57610		AT1G20060	AT5G55670
AT1G17285	AT1G57660		AT1G20090	AT5G55810
AT1G17410	AT1G57720		AT1G20110	AT5G57020
AT1G17430	AT1G57750		AT1G20375	AT5G57490
AT1G17440	AT1G57770		AT1G20460	AT5G57650
AT1G17450	AT1G57820		AT1G20510	AT5G58310
AT1G17455	AT1G57860		AT1G20515	AT5G58380
AT1G17460	AT1G58080		AT1G20530	AT5G58780
AT1G17480	AT1G58170		AT1G20575	AT5G59000
AT1G17490	AT1G58290		AT1G20640	AT5G60120
AT1G17500	AT1G58440		AT1G20650	AT5G60590
AT1G17510	AT1G59540		AT1G20670	AT5G61360
AT1G17520	AT1G59930		AT1G20693	AT5G62140
AT1G17530	AT1G60000		AT1G20760	AT5G62600
AT1G17580	AT1G60230		AT1G20780	AT5G63010
AT1G17590	AT1G60270		AT1G20830	AT5G63160
AT1G17610	AT1G60500		AT1G20900	AT5G63440
AT1G17615	AT1G60640		AT1G20920	AT5G63460
AT1G17630	AT1G60660		AT1G20930	AT5G63700
AT1G17640	AT1G60690		AT1G20980	AT5G63870
AT1G17680	AT1G60710		AT1G20990	AT5G64760
AT1G17710	AT1G60770		AT1G21060	AT5G64950
AT1G17744	AT1G60800		AT1G21070	AT5G65430
AT1G17745	AT1G60840		AT1G21080	AT5G65590
AT1G17760	AT1G60950		AT1G21090	AT5G65600
AT1G17790	AT1G60990		AT1G21170	AT5G65630
AT1G17800	AT1G61080		AT1G21245	AT5G65687
AT1G17930	AT1G61520		AT1G21260	AT5G65900
AT1G17950	AT1G61770		AT1G21270	AT5G66450
AT1G17960	AT1G61790		AT1G21310	AT5G66800
AT1G17980	AT1G61900		AT1G21330	AT5G66816
AT1G18030	AT1G62045		AT1G21350	AT5G66820
AT1G18050	AT1G62180		AT1G21370	AT5G66900
AT1G18075	AT1G62380		AT1G21380	AT5G66940
AT1G18100	AT1G62510		AT1G21390	AT5G67200
AT1G18130	AT1G62520		AT1G21430
AT1G18150	AT1G62740		AT1G21460
AT1G18160	AT1G62750		AT1G21480
AT1G18200	AT1G62780		AT1G21540
AT1G18210	AT1G62935		AT1G21560
AT1G18260	AT1G63000		AT1G21580
AT1G18265	AT1G63100		AT1G21610
AT1G18270	AT1G63610		AT1G21630
AT1G18380	AT1G63680		AT1G21640
AT1G18382	AT1G64090		AT1G21650
AT1G18390	AT1G64190		AT1G21651
AT1G18410	AT1G64200		AT1G21695
AT1G18415	AT1G64380		AT1G21700
AT1G18470	AT1G64510		AT1G21710
AT1G18480	AT1G64580		AT1G21740
AT1G18530	AT1G64670		AT1G21760
AT1G18550	AT1G64680		AT1G21810
AT1G18560	AT1G64720		AT1G21830
AT1G18570	AT1G64740		AT1G21930
AT1G18580	AT1G64880		AT1G22030
AT1G18630	AT1G65010		AT1G22050
AT1G18700	AT1G65190		AT1G22070
AT1G18740	AT1G65230		AT1G22090
AT1G18800	AT1G65300		AT1G22150
AT1G18835	AT1G65450		AT1G22160
AT1G18860	AT1G65470		AT1G22310
AT1G18871	AT1G65590		AT1G22330
AT1G18880	AT1G65620		AT1G22360
AT1G18890	AT1G65870		AT1G22450
AT1G18910	AT1G65900		AT1G22490
AT1G18980	AT1G65930		AT1G22540
AT1G19020	AT1G66040		AT1G22550
AT1G19025	AT1G66070		AT1G22570
AT1G19060	AT1G66130		AT1G22590
AT1G19070.AT1G19080	AT1G66140		AT1G22730
AT1G19100	AT1G66150		AT1G22750
AT1G19130	AT1G66190		AT1G22780
AT1G19190	AT1G66760		AT1G22870
AT1G19220	AT1G66820		AT1G22882
AT1G19240	AT1G66860		AT1G22910
AT1G19270	AT1G67035		AT1G22920
AT1G19290	AT1G67040		AT1G22950
AT1G19310	AT1G67050		AT1G23030
AT1G19330	AT1G67070		AT1G23080
AT1G19373	AT1G67090		AT1G23149.AT1G23150
AT1G19380	AT1G67180		AT1G23180
AT1G19390	AT1G67260		AT1G23190
AT1G19397	AT1G67320		AT1G23230
AT1G19420	AT1G67350		AT1G23280
AT1G19464	AT1G67590		AT1G23330
AT1G19480	AT1G67630		AT1G23440
AT1G19570	AT1G67700		AT1G23465
AT1G19650	AT1G67750		AT1G23480
AT1G19730	AT1G67830		AT1G23530
AT1G19770	AT1G67900		AT1G23750
AT1G19830	AT1G67910		AT1G23770
AT1G19870	AT1G67950		AT1G23820
AT1G19910	AT1G68010		AT1G23850
AT1G19960	AT1G68190		AT1G23890
AT1G19980	AT1G68238		AT1G23900
AT1G20110	AT1G68240		AT1G23970
AT1G20120	AT1G68260		AT1G23980
AT1G20160	AT1G68280		AT1G24020
AT1G20390	AT1G68350		AT1G24050
AT1G20440	AT1G68400		AT1G24090
AT1G20460	AT1G68480		AT1G24100
AT1G20490	AT1G68560		AT1G24120
AT1G20510	AT1G68590		AT1G24170
AT1G20515	AT1G68670		AT1G24190
AT1G20530	AT1G68725		AT1G24265
AT1G20550	AT1G68780		AT1G24267
AT1G20560	AT1G68870		AT1G24290
AT1G20620	AT1G68890		AT1G24310
AT1G20630	AT1G69030		AT1G24350
AT1G20640	AT1G69040		AT1G24405
AT1G20693	AT1G69110		AT1G24530
AT1G20696	AT1G69140		AT1G24560
AT1G20700	AT1G69160		AT1G24575
AT1G20750	AT1G69200		AT1G24577
AT1G20760	AT1G69320		AT1G24610
AT1G20780	AT1G69526		AT1G24650
AT1G20795	AT1G69700		AT1G24733
AT1G20880	AT1G69740		AT1G25211
AT1G20890	AT1G69770		AT1G25260
AT1G20900	AT1G69800		AT1G25290
AT1G20920	AT1G69820		AT1G25310
AT1G20980	AT1G70200		AT1G25370
AT1G20990	AT1G70280		AT1G25390
AT1G21000	AT1G70290		AT1G25425
AT1G21050	AT1G70310		AT1G25440
AT1G21080	AT1G70350		AT1G25450
AT1G21110	AT1G70370		AT1G25470.AT1G25472
AT1G21120	AT1G70410		AT1G25500
AT1G21130	AT1G70580		AT1G25580
AT1G21200	AT1G70600		AT1G26130
AT1G21202	AT1G70610		AT1G26150
AT1G21220	AT1G70700		AT1G26170
AT1G21245	AT1G70760		AT1G26190
AT1G21250	AT1G70830		AT1G26210
AT1G21270	AT1G71500		AT1G26220
AT1G21330	AT1G71691		AT1G26233
AT1G21370	AT1G71695		AT1G26300
AT1G21380	AT1G71710		AT1G26340
AT1G21390	AT1G71760		AT1G26370
AT1G21400	AT1G71790		AT1G26460
AT1G21460	AT1G71920		AT1G26500
AT1G21470	AT1G71930		AT1G26530
AT1G21480	AT1G72150		AT1G26558
AT1G21490	AT1G72160		AT1G26570
AT1G21520	AT1G72230		AT1G26590
AT1G21530	AT1G72250		AT1G26660
AT1G21540	AT1G72370		AT1G26730
AT1G21550	AT1G72430		AT1G26750
AT1G21570	AT1G72550		AT1G26810
AT1G21580	AT1G72610		AT1G26900
AT1G21610	AT1G72640		AT1G26910
AT1G21640	AT1G72645		AT1G26960
AT1G21651	AT1G72670		AT1G26975
AT1G21670	AT1G72880		AT1G27060
AT1G21695	AT1G72970		AT1G27130
AT1G21700	AT1G73060		AT1G27150
AT1G21738	AT1G73110		AT1G27210
AT1G21760	AT1G73230		AT1G27250
AT1G21770	AT1G73270		AT1G27290
AT1G21830	AT1G73290		AT1G27300
AT1G21860	AT1G73310		AT1G27370
AT1G21890	AT1G73480		AT1G27380
AT1G21945	AT1G73580		AT1G27410
AT1G22040	AT1G73620		AT1G27420
AT1G22050	AT1G73655		AT1G27440
AT1G22065	AT1G73760		AT1G27460
AT1G22070	AT1G73830		AT1G27560
AT1G22150	AT1G73920		AT1G27600
AT1G22160	AT1G74000		AT1G27610
AT1G22190	AT1G74030		AT1G27630
AT1G22310	AT1G74040		AT1G27690
AT1G22350	AT1G74070		AT1G27700
AT1G22370	AT1G74370		AT1G27815
AT1G22440	AT1G74470		AT1G27880
AT1G22480	AT1G74670		AT1G27900
AT1G22490	AT1G74690		AT1G27910
AT1G22510	AT1G74720		AT1G27960
AT1G22570	AT1G74730		AT1G27970
AT1G22620	AT1G74780		AT1G28030
AT1G22640	AT1G74790		AT1G28070
AT1G22710	AT1G74890		AT1G28090
AT1G22720	AT1G74960		AT1G28100
AT1G22750	AT1G75030		AT1G28210
AT1G22790	AT1G75150		AT1G28240
AT1G22830	AT1G75180		AT1G28250
AT1G22860	AT1G75220		AT1G28310
AT1G22870	AT1G75350		AT1G28390
AT1G22930	AT1G75460		AT1G28400
AT1G22950	AT1G75590		AT1G28410
AT1G22980	AT1G75750		AT1G28510
AT1G22985	AT1G75780		AT1G28560
AT1G23040	AT1G75960		AT1G28600
AT1G23060	AT1G76100		AT1G28610
AT1G23120	AT1G76110		AT1G28640
AT1G23160	AT1G76140		AT1G28660
AT1G23230	AT1G76310		AT1G28670
AT1G23260	AT1G76405		AT1G28680
AT1G23380	AT1G76450		AT1G28685
AT1G23440	AT1G76490		AT1G28695
AT1G23450	AT1G76540		AT1G28720
AT1G23465	AT1G76560		AT1G28730
AT1G23470	AT1G76620		AT1G28760
AT1G23540	AT1G76740		AT1G28815
AT1G23550	AT1G76890		AT1G28820
AT1G23660	AT1G77060		AT1G29030
AT1G23710	AT1G77490		AT1G29050
AT1G23810	AT1G77550		AT1G29110
AT1G23820	AT1G77590		AT1G29120
AT1G23830	AT1G77690		AT1G29200
AT1G23840	AT1G77720		AT1G29220
AT1G23850	AT1G77760		AT1G29240
AT1G23890	AT1G77870		AT1G29250
AT1G23900	AT1G77940		AT1G29270
AT1G23970	AT1G78010		AT1G29280
AT1G23990	AT1G78060		AT1G29300
AT1G24000	AT1G78120		AT1G29350
AT1G24010	AT1G78140		AT1G29355
AT1G24062	AT1G78170		AT1G29380
AT1G24090	AT1G78180		AT1G29410
AT1G24190	AT1G78210		AT1G29530
AT1G24256	AT1G78230		AT1G29550
AT1G24265	AT1G78300		AT1G29630
AT1G24300	AT1G78320		AT1G29690
AT1G24350	AT1G78430		AT1G29700
AT1G24370	AT1G78520		AT1G29800
AT1G24388	AT1G78630		AT1G29840
AT1G24390	AT1G78820		AT1G29890
AT1G24400	AT1G78830		AT1G29940
AT1G24440	AT1G78850		AT1G29950.AT1G29951.AT1G29952
AT1G24450	AT1G78915		AT1G29980
AT1G24470	AT1G78950		AT1G30000
AT1G24480	AT1G78970		AT1G30030
AT1G24485	AT1G79010		AT1G30070
AT1G24530	AT1G79040		AT1G30120
AT1G24560	AT1G79080		AT1G30135
AT1G24575	AT1G79260		AT1G30200
AT1G24577	AT1G79520		AT1G30210
AT1G24640	AT1G79530		AT1G30240
AT1G24650	AT1G79790		AT1G30280
AT1G24706	AT1G79850		AT1G30300
AT1G24733	AT1G80030		AT1G30330
AT1G24735	AT1G80190		AT1G30450
AT1G25211	AT1G80380		AT1G30460
AT1G25250	AT1G80450		AT1G30470
AT1G25275	AT1G80480		AT1G30473
AT1G25280	AT1G80560		AT1G30475
AT1G25320	AT1G80620		AT1G30480
AT1G25370	AT1G80640		AT1G30490
AT1G25390	AT1G80710		AT1G30520
AT1G25480	AT1G80750		AT1G30530
AT1G25500	AT1G80770		AT1G30570
AT1G25530	AT1G80870		AT1G30580
AT1G25560	AT2G01021		AT1G30600
AT1G25580	AT2G01026		AT1G30610
AT1G25784	AT2G01110		AT1G30630
AT1G25988	AT2G01300		AT1G30680
AT1G26130	AT2G01310		AT1G30825
AT1G26260	AT2G01590		AT1G30835
AT1G26270	AT2G01755		AT1G30880
AT1G26300	AT2G01830		AT1G30890
AT1G26350	AT2G01850		AT1G30910
AT1G26360	AT2G01860		AT1G30921
AT1G26430	AT2G01890		AT1G30990
AT1G26440	AT2G02130		AT1G31010
AT1G26500	AT2G02500		AT1G31050
AT1G26558	AT2G03020		AT1G31120
AT1G26580	AT2G03050		AT1G31140
AT1G26590	AT2G03090		AT1G31220
AT1G26660	AT2G03350		AT1G31280
AT1G26665	AT2G03420		AT1G31300
AT1G26670	AT2G03550		AT1G31410
AT1G26680	AT2G03710		AT1G31485
AT1G26700	AT2G03750		AT1G31490
AT1G26730	AT2G04235		AT1G31500
AT1G26771	AT2G04360		AT1G31530
AT1G26798	AT2G04390		AT1G31550
AT1G26800	AT2G04780		AT1G31600
AT1G26830	AT2G04790		AT1G31720
AT1G26860	AT2G05070		AT1G31730
AT1G26900	AT2G05100		AT1G31760
AT1G26930	AT2G05160		AT1G31790
AT1G26960	AT2G05440		AT1G31810
AT1G26975	AT2G05530		AT1G31814
AT1G27000	AT2G05540		AT1G31817
AT1G27020	AT2G05715		AT1G31830
AT1G27070	AT2G05935		AT1G31840
AT1G27100	AT2G05990		AT1G31860
AT1G27110	AT2G06040		AT1G31880
AT1G27130	AT2G06450		AT1G32090
AT1G27150	AT2G06520		AT1G32120
AT1G27180	AT2G06850		AT1G32150
AT1G27200	AT2G07170		AT1G32190
AT1G27290	AT2G07250		AT1G32220
AT1G27300	AT2G07340		AT1G32230
AT1G27370	AT2G07440		AT1G32260
AT1G27410	AT2G07550		AT1G32270
AT1G27420	AT2G13680		AT1G32330
AT1G27440	AT2G13820		AT1G32360
AT1G27490	AT2G14050		AT1G32440
AT1G27520	AT2G14247		AT1G32490
AT1G27530	AT2G14660		AT1G32500
AT1G27590	AT2G14880		AT1G32583
AT1G27600	AT2G14890		AT1G32610
AT1G27610	AT2G14900		AT1G32630
AT1G27630	AT2G15090		AT1G32690
AT1G27650	AT2G15620		AT1G32700
AT1G27671	AT2G15820		AT1G32730
AT1G27680	AT2G16060		AT1G32750
AT1G27690	AT2G16270		AT1G32810
AT1G27710	AT2G16440		AT1G32860
AT1G27730	AT2G16460		AT1G33000
AT1G27740	AT2G16510		AT1G33040
AT1G27750	AT2G16700		AT1G33230
AT1G27752	AT2G16780		AT1G33270
AT1G27760	AT2G17033		AT1G33320
AT1G27780	AT2G17250		AT1G33330
AT1G27815	AT2G17300		AT1G33390
AT1G27900	AT2G17360		AT1G33415
AT1G27910	AT2G17620		AT1G33470
AT1G27921	AT2G17630		AT1G33560
AT1G27980	AT2G17780		AT1G33710
AT1G28050	AT2G17800		AT1G33740
AT1G28070	AT2G17972		AT1G33813
AT1G28140	AT2G18020		AT1G33940
AT1G28190	AT2G18300		AT1G34042
AT1G28200	AT2G18560		AT1G34065
AT1G28210	AT2G18700		AT1G34097
AT1G28230	AT2G18890		AT1G34100
AT1G28250	AT2G18910		AT1G34120
AT1G28300	AT2G18940		AT1G34130
AT1G28305	AT2G18969		AT1G34260
AT1G28327	AT2G18970		AT1G34270
AT1G28330	AT2G18990		AT1G34340
AT1G28360	AT2G19480		AT1G34350
AT1G28370	AT2G19620		AT1G34355
AT1G28380	AT2G19640		AT1G34370
AT1G28410	AT2G19670		AT1G34420
AT1G28420	AT2G19690		AT1G34730
AT1G28430	AT2G19730		AT1G34770
AT1G28470	AT2G19740		AT1G35080
AT1G28480	AT2G19750		AT1G35115
AT1G28520	AT2G19760		AT1G35190
AT1G28540	AT2G19780		AT1G35220
AT1G28550	AT2G19870		AT1G35255
AT1G28600	AT2G20260		AT1G35290
AT1G28610	AT2G20270		AT1G35350
AT1G28620	AT2G20290		AT1G35400
AT1G28640	AT2G20450		AT1G35430
AT1G28660	AT2G20635		AT1G35490
AT1G28670	AT2G20640		AT1G35620
AT1G28690	AT2G20670		AT1G35663
AT1G28710	AT2G20690		AT1G35670
AT1G28815	AT2G20700		AT1G35830
AT1G28960	AT2G20723		AT1G35840
AT1G29030	AT2G20724		AT1G36060
AT1G29050	AT2G20750		AT1G36095
AT1G29230	AT2G20830		AT1G36160
AT1G29240	AT2G20860		AT1G36595
AT1G29280	AT2G20870		AT1G36600
AT1G29290	AT2G20890		AT1G36630
AT1G29300	AT2G20980		AT1G36756
AT1G29355	AT2G21140		AT1G36810
AT1G29357	AT2G21160		AT1G36927
AT1G29395	AT2G21170		AT1G36940
AT1G29400	AT2G21195		AT1G37037
AT1G29418	AT2G21200		AT1G37045
AT1G29560	AT2G21210		AT1G37120
AT1G29570	AT2G21220		AT1G37162
AT1G29690	AT2G21290		AT1G37340
AT1G29715	AT2G21330		AT1G38158
AT1G29720	AT2G21385		AT1G41690
AT1G29750	AT2G21530		AT1G41730
AT1G29760	AT2G21540		AT1G41795
AT1G29800	AT2G21860		AT1G42440
AT1G29810	AT2G21960		AT1G42470
AT1G29830	AT2G22170		AT1G42480
AT1G29940	AT2G22200		AT1G42540
AT1G29950.AT1G29951.AT1G29952	AT2G22230		AT1G42695
AT1G29970	AT2G22360		AT1G42727
AT1G30000	AT2G22610		AT1G42924
AT1G30016	AT2G22670		AT1G43090
AT1G30030	AT2G22795		AT1G43170
AT1G30040	AT2G22810		AT1G43190
AT1G30080	AT2G22870		AT1G43260
AT1G30090	AT2G22960		AT1G43290
AT1G30110	AT2G22980		AT1G43580
AT1G30190	AT2G22990		AT1G43650
AT1G30270	AT2G23050		AT1G43750
AT1G30282	AT2G23130		AT1G43770
AT1G30300	AT2G23350		AT1G43840
AT1G30330	AT2G23670		AT1G43850
AT1G30340	AT2G23690		AT1G43860
AT1G30400	AT2G23930		AT1G43880
AT1G30410	AT2G24050		AT1G43900
AT1G30420	AT2G24060		AT1G43980
AT1G30460	AT2G24090		AT1G44100
AT1G30473	AT2G24110		AT1G44150
AT1G30475	AT2G24230		AT1G44608
AT1G30490	AT2G24255		AT1G44790
AT1G30500	AT2G24395		AT1G44820
AT1G30540	AT2G24490		AT1G44835
AT1G30550	AT2G24500		AT1G44910
AT1G30620	AT2G24580		AT1G45110
AT1G30640	AT2G24730		AT1G45150
AT1G30650	AT2G24762		AT1G45160
AT1G30680	AT2G24970		AT1G45170
AT1G30740	AT2G25060		AT1G45191
AT1G30755	AT2G25080		AT1G45229
AT1G30757	AT2G25100		AT1G45231
AT1G30790	AT2G25500		AT1G45236
AT1G30810	AT2G25620		AT1G45243
AT1G30814	AT2G25830		AT1G46264
AT1G30835	AT2G25840		AT1G46480
AT1G30840	AT2G25870		AT1G47240
AT1G30880	AT2G25880		AT1G47265
AT1G30890	AT2G26080		AT1G47271
AT1G30900	AT2G26180		AT1G47290
AT1G30910	AT2G26260		AT1G47380
AT1G30921	AT2G26340		AT1G47390
AT1G30922	AT2G26400		AT1G47570
AT1G30935	AT2G26500		AT1G47595
AT1G30960	AT2G26520		AT1G47786
AT1G30980	AT2G26540		AT1G47800
AT1G30990	AT2G26640		AT1G47813
AT1G31000	AT2G26670		AT1G47860
AT1G31010	AT2G26680		AT1G47950
AT1G31050	AT2G26695		AT1G48050
AT1G31130	AT2G26700		AT1G48060
AT1G31140	AT2G26730		AT1G48120
AT1G31220	AT2G26760		AT1G48145
AT1G31240	AT2G26800		AT1G48160
AT1G31280	AT2G26930		AT1G48200
AT1G31430	AT2G27130		AT1G48230
AT1G31450	AT2G27140		AT1G48240
AT1G31460	AT2G27290		AT1G48267
AT1G31480	AT2G27395		AT1G48270
AT1G31485	AT2G27402		AT1G48280
AT1G31490	AT2G27420		AT1G48400
AT1G31510	AT2G27530		AT1G48470
AT1G31520	AT2G27680		AT1G48550
AT1G31550	AT2G27710		AT1G48560
AT1G31570	AT2G27740		AT1G48570
AT1G31600	AT2G27810		AT1G48580
AT1G31620	AT2G27840		AT1G48590
AT1G31670	AT2G27970		AT1G48610
AT1G31720	AT2G28000		AT1G48620
AT1G31790	AT2G28150		AT1G48650
AT1G31810	AT2G28190		AT1G48770
AT1G31814	AT2G28430		AT1G48780
AT1G31830	AT2G28600		AT1G48850
AT1G31870	AT2G28605		AT1G48950
AT1G31880	AT2G28620		AT1G48970
AT1G32120	AT2G28630		AT1G49180
AT1G32150	AT2G28760		AT1G49230
AT1G32172	AT2G28790		AT1G49245
AT1G32230	AT2G28800		AT1G49360
AT1G32260	AT2G29050		AT1G49410
AT1G32270	AT2G29290		AT1G49420
AT1G32370	AT2G29300		AT1G49470
AT1G32375	AT2G29450		AT1G49530
AT1G32410	AT2G29550		AT1G49540
AT1G32430	AT2G29890		AT1G49590
AT1G32460	AT2G30150		AT1G49600
AT1G32570	AT2G30160		AT1G49620
AT1G32583	AT2G30170		AT1G49730
AT1G32630	AT2G30200		AT1G49780
AT1G32640	AT2G30320		AT1G49830
AT1G32660	AT2G30390		AT1G49850
AT1G32680	AT2G30424		AT1G49890
AT1G32690	AT2G30432		AT1G49950
AT1G32700	AT2G30520		AT1G49980
AT1G32710	AT2G30570		AT1G50000
AT1G32740	AT2G30620		AT1G50110
AT1G32750	AT2G30695		AT1G50140
AT1G32790	AT2G30760		AT1G50170
AT1G32810	AT2G30766		AT1G50260
AT1G32830	AT2G30810		AT1G50300
AT1G32840	AT2G30820		AT1G50390
AT1G32970	AT2G30830		AT1G50410
AT1G32980	AT2G30950		AT1G50460
AT1G33000	AT2G30970		AT1G50520
AT1G33160	AT2G31040		AT1G50530
AT1G33230	AT2G31170		AT1G50570
AT1G33270	AT2G31270		AT1G50590
AT1G33320	AT2G31320		AT1G50620
AT1G33380	AT2G31400		AT1G50700
AT1G33390	AT2G31410		AT1G50740
AT1G33400	AT2G31610		AT1G50760
AT1G33415	AT2G31670		AT1G50780
AT1G33420	AT2G31750		AT1G50920
AT1G33450	AT2G31790		AT1G50950
AT1G33490	AT2G32060		AT1G50970
AT1G33560	AT2G32100		AT1G51070
AT1G33580	AT2G32180		AT1G51100
AT1G33607	AT2G32200		AT1G51110
AT1G33615	AT2G32230		AT1G51130
AT1G33710	AT2G32380		AT1G51170
AT1G33720	AT2G32415		AT1G51340
AT1G33730	AT2G32500		AT1G51350
AT1G33740	AT2G32540		AT1G51360
AT1G33817	AT2G32550		AT1G51370
AT1G33820	AT2G32560		AT1G51390
AT1G33855	AT2G32590		AT1G51538
AT1G33890	AT2G32640		AT1G51570
AT1G34040	AT2G32690		AT1G51590
AT1G34100	AT2G32720		AT1G51600
AT1G34120	AT2G32880		AT1G51645
AT1G34180	AT2G33180		AT1G51710
AT1G34230	AT2G33250		AT1G51720
AT1G34260	AT2G33330		AT1G51730
AT1G34270	AT2G33370		AT1G51740
AT1G34300	AT2G33380		AT1G51770
AT1G34320	AT2G33400		AT1G51805
AT1G34340	AT2G33430		AT1G51910
AT1G34350	AT2G33450		AT1G51940
AT1G34370	AT2G33530		AT1G51950
AT1G34380	AT2G33560		AT1G51990
AT1G34420	AT2G33585		AT1G52080
AT1G34460	AT2G33735		AT1G52100
AT1G34470	AT2G33800		AT1G52110
AT1G34600	AT2G33850		AT1G52120
AT1G34670	AT2G33855		AT1G52140
AT1G34720	AT2G33990		AT1G52150
AT1G34790	AT2G34010		AT1G52155
AT1G34844	AT2G34060		AT1G52200
AT1G34967	AT2G34070		AT1G52270
AT1G35090	AT2G34170		AT1G52290
AT1G35115	AT2G34420		AT1G52310
AT1G35150	AT2G34430		AT1G52320
AT1G35190	AT2G34460		AT1G52360
AT1G35210	AT2G34480		AT1G52430
AT1G35220	AT2G34510		AT1G52500
AT1G35255	AT2G34560		AT1G52520
AT1G35290	AT2G34620		AT1G52600
AT1G35310	AT2G34640		AT1G52620
AT1G35350	AT2G34655		AT1G52695
AT1G35360	AT2G34670		AT1G52700
AT1G35400	AT2G34860		AT1G52710
AT1G35430	AT2G34930		AT1G52720
AT1G35470	AT2G35040		AT1G52730
AT1G35490	AT2G35180		AT1G52740
AT1G35513	AT2G35260		AT1G52780
AT1G35515	AT2G35370		AT1G52820
AT1G35515.AT1G35516	AT2G35410		AT1G52857
AT1G35570	AT2G35450		AT1G53050
AT1G35617	AT2G35500		AT1G53110
AT1G35630	AT2G35780		AT1G53120
AT1G35647	AT2G35800		AT1G53230
AT1G35710	AT2G35830		AT1G53250
AT1G35735	AT2G35960		AT1G53330
AT1G35740	AT2G35970		AT1G53345
AT1G35750	AT2G36010		AT1G53350
AT1G35770	AT2G36030		AT1G53400
AT1G35840	AT2G36050		AT1G53430
AT1G35890	AT2G36120		AT1G53440
AT1G35910	AT2G36160		AT1G53500
AT1G35930	AT2G36170		AT1G53542
AT1G35970	AT2G36200		AT1G53570
AT1G35980	AT2G36310		AT1G53590
AT1G36035	AT2G36430		AT1G53645
AT1G36060	AT2G36620		AT1G53720
AT1G36080	AT2G36630		AT1G53750
AT1G36090	AT2G36830		AT1G53810
AT1G36225	AT2G36835		AT1G53840
AT1G36250	AT2G36870		AT1G53860
AT1G36290	AT2G36880		AT1G53887
AT1G36300	AT2G36980		AT1G53920
AT1G36360	AT2G36990		AT1G54020
AT1G36380	AT2G37070		AT1G54035
AT1G36395	AT2G37090		AT1G54060
AT1G36403	AT2G37170		AT1G54090
AT1G36430	AT2G37180		AT1G54110
AT1G36510	AT2G37190		AT1G54115
AT1G36520	AT2G37220		AT1G54140
AT1G36560	AT2G37270		AT1G54150
AT1G36590	AT2G37380		AT1G54170
AT1G36595	AT2G37390		AT1G54180
AT1G36610	AT2G37450		AT1G54290
AT1G36620	AT2G37470		AT1G54320
AT1G36700	AT2G37500		AT1G54340.AT1G54350
AT1G36720	AT2G37560		AT1G54350
AT1G36730.AT1G36732	AT2G37600		AT1G54380
AT1G36756	AT2G37620		AT1G54385
AT1G36800	AT2G37640		AT1G54390
AT1G36810	AT2G37660		AT1G54440
AT1G36840	AT2G37860		AT1G54470
AT1G36880	AT2G37925		AT1G54500
AT1G36920	AT2G37950		AT1G54510
AT1G36925	AT2G37960		AT1G54610
AT1G36927	AT2G38025		AT1G54650
AT1G36950	AT2G38080		AT1G54700
AT1G36960	AT2G38120		AT1G54760
AT1G36980	AT2G38140		AT1G54840
AT1G37000	AT2G38170		AT1G54950
AT1G37010	AT2G38230		AT1G55040
AT1G37036	AT2G38270		AT1G55080
AT1G37045	AT2G38320		AT1G55120
AT1G37050	AT2G38480		AT1G55130
AT1G37095	AT2G38530		AT1G55170
AT1G37120	AT2G38540		AT1G55200
AT1G37150	AT2G38560		AT1G55205
AT1G37162	AT2G38570		AT1G55255
AT1G37190	AT2G38620		AT1G55270
AT1G38158	AT2G38720		AT1G55300
AT1G38176	AT2G38730		AT1G55310
AT1G38194	AT2G38750		AT1G55325
AT1G38203	AT2G38780		AT1G55360
AT1G38270	AT2G38820		AT1G55590
AT1G38460	AT2G38870		AT1G55620
AT1G38790	AT2G39010		AT1G55680
AT1G39030	AT2G39080		AT1G55690
AT1G40081	AT2G39130		AT1G55740
AT1G40093	AT2G39140		AT1G55750
AT1G40105	AT2G39250		AT1G55770
AT1G40123	AT2G39290		AT1G55830
AT1G40150	AT2G39390		AT1G55840
AT1G40310	AT2G39440		AT1G55860
AT1G41746	AT2G39450		AT1G55890
AT1G41755	AT2G39460		AT1G55900
AT1G41803	AT2G39470		AT1G55915
AT1G41840	AT2G39560		AT1G55928
AT1G41893	AT2G39730		AT1G55980
AT1G42050	AT2G39800		AT1G55990
AT1G42090	AT2G39880		AT1G56010
AT1G42140	AT2G40010		AT1G56020
AT1G42350	AT2G40085		AT1G56085
AT1G42470	AT2G40100		AT1G56165
AT1G42520	AT2G40150		AT1G56230
AT1G42540	AT2G40205		AT1G56240
AT1G42580	AT2G40230		AT1G56290
AT1G42595	AT2G40300		AT1G56415
AT1G42602	AT2G40390		AT1G56418
AT1G42605	AT2G40400		AT1G56420
AT1G42690	AT2G40430		AT1G56423
AT1G42695	AT2G40460		AT1G56430
AT1G42852	AT2G40490		AT1G56440
AT1G42924	AT2G40510		AT1G56460
AT1G42990	AT2G40540		AT1G56500
AT1G43030	AT2G40550		AT1G56553
AT1G43060	AT2G40620		AT1G56555
AT1G43080	AT2G40660		AT1G56610
AT1G43240	AT2G40760		AT1G57680
AT1G43245	AT2G40765		AT1G57700
AT1G43260	AT2G40820		AT1G57770
AT1G43290	AT2G40890		AT1G57790
AT1G43330	AT2G40960		AT1G57870
AT1G43444	AT2G41040		AT1G57990
AT1G43502	AT2G41190		AT1G58007
AT1G43575	AT2G41233		AT1G58025
AT1G43620	AT2G41250		AT1G58100
AT1G43650	AT2G41290		AT1G58150
AT1G43700	AT2G41310		AT1G58180
AT1G43724	AT2G41340		AT1G58470
AT1G43750	AT2G41350		AT1G59510
AT1G43765	AT2G41540		AT1G59530
AT1G43770	AT2G41560		AT1G59600
AT1G43850	AT2G41720		AT1G59610
AT1G43880	AT2G41940		AT1G59640
AT1G43883	AT2G41950		AT1G59660
AT1G43886	AT2G41997		AT1G59670
AT1G43900	AT2G42070		AT1G59710
AT1G43910	AT2G42090		AT1G59720
AT1G43980	AT2G42110		AT1G59730
AT1G44030	AT2G42130		AT1G59760
AT1G44090	AT2G42170		AT1G59810
AT1G44100	AT2G42190		AT1G59900
AT1G44191	AT2G42210		AT1G59930
AT1G44542	AT2G42220		AT1G59990
AT1G44608	AT2G42260		AT1G60060
AT1G44750	AT2G42380		AT1G60080
AT1G44800	AT2G42485		AT1G60220
AT1G44810	AT2G42530		AT1G60260
AT1G44820	AT2G42580		AT1G60360
AT1G44860	AT2G42600		AT1G60440
AT1G44870	AT2G42690		AT1G60540
AT1G45030	AT2G42740		AT1G60545
AT1G45145	AT2G42770		AT1G60610
AT1G45150	AT2G42840		AT1G60640
AT1G45160	AT2G42870		AT1G60660
AT1G45170	AT2G42900		AT1G60680
AT1G45191	AT2G43030		AT1G60690
AT1G45229	AT2G43110		AT1G60770
AT1G45231	AT2G43120		AT1G60783
AT1G45248	AT2G43130		AT1G60850
AT1G45249	AT2G43360		AT1G60860
AT1G45616	AT2G43460		AT1G60986
AT1G45976	AT2G43520		AT1G60995
AT1G46192	AT2G43535		AT1G61000
AT1G46552	AT2G43550		AT1G61010
AT1G46554	AT2G43630		AT1G61030
AT1G46768	AT2G43640		AT1G61065
AT1G47128	AT2G43750		AT1G61100
AT1G47240	AT2G43945		AT1G61150
AT1G47280	AT2G44000		AT1G61270
AT1G47300	AT2G44040		AT1G61280
AT1G47317	AT2G44050		AT1G61290
AT1G47450	AT2G44120		AT1G61350
AT1G47465	AT2G44190		AT1G61410
AT1G47497	AT2G44300		AT1G61440
AT1G47560	AT2G44460		AT1G61550
AT1G47565	AT2G44580		AT1G61560
AT1G47570	AT2G44620		AT1G61570
AT1G47595	AT2G44640		AT1G61600
AT1G47600	AT2G44650		AT1G61640
AT1G47670	AT2G44920		AT1G61667
AT1G47710	AT2G45180		AT1G61670
AT1G47770	AT2G45190		AT1G61760
AT1G47786	AT2G45290		AT1G61780
AT1G47860	AT2G45300		AT1G61820
AT1G47890	AT2G45340		AT1G61860
AT1G47910	AT2G45440		AT1G61900
AT1G47946	AT2G45470		AT1G61930
AT1G47950	AT2G45750		AT1G61960
AT1G47970	AT2G45790		AT1G62000
AT1G47990	AT2G45800		AT1G62045
AT1G48050	AT2G45900		AT1G62130
AT1G48060	AT2G45950		AT1G62190
AT1G48090	AT2G45960		AT1G62200
AT1G48140	AT2G45990		AT1G62305
AT1G48150	AT2G46220		AT1G62310
AT1G48160	AT2G46308		AT1G62350
AT1G48175	AT2G46375		AT1G62355
AT1G48190	AT2G46520		AT1G62400
AT1G48210	AT2G46710		AT1G62520
AT1G48290	AT2G46760		AT1G62700
AT1G48320	AT2G46810		AT1G62720
AT1G48325	AT2G46820		AT1G62730
AT1G48360	AT2G46910		AT1G62830
AT1G48390	AT2G47050		AT1G62835
AT1G48400	AT2G47370		AT1G62860
AT1G48422	AT2G47450		AT1G62870
AT1G48430	AT2G47500		AT1G62880
AT1G48510	AT2G47570		AT1G62886
AT1G48550	AT2G47590		AT1G62970
AT1G48560	AT2G47610		AT1G62990
AT1G48590	AT2G47700		AT1G63010
AT1G48605	AT2G47780		AT1G63055
AT1G48720	AT2G47840		AT1G63070
AT1G48742	AT2G47870		AT1G63080
AT1G48760	AT2G47910		AT1G63090
AT1G48780	AT2G47930		AT1G63130
AT1G48790	AT2G47940		AT1G63220
AT1G48890	AT2G47990		AT1G63250
AT1G49000	AT2G48020		AT1G63260
AT1G49005	AT2G48070		AT1G63270
AT1G49050	AT3G01140		AT1G63360
AT1G49100	AT3G01160		AT1G63500
AT1G49190	AT3G01330		AT1G63640
AT1G49230	AT3G01390		AT1G63660
AT1G49245	AT3G01410		AT1G63670
AT1G49250	AT3G01440		AT1G63680
AT1G49300	AT3G01450		AT1G63700
AT1G49360	AT3G01490		AT1G63710
AT1G49405	AT3G01500		AT1G63730
AT1G49440	AT3G01510		AT1G63740
AT1G49470	AT3G01550		AT1G63780
AT1G49475	AT3G01680		AT1G63820
AT1G49480	AT3G01710		AT1G63830
AT1G49530	AT3G02040		AT1G63860
AT1G49540	AT3G02080		AT1G63930
AT1G49590	AT3G02120		AT1G64000
AT1G49610	AT3G02180		AT1G64020
AT1G49700	AT3G02210		AT1G64050
AT1G49710	AT3G02230		AT1G64060
AT1G49720	AT3G02380		AT1G64105
AT1G49750	AT3G02450		AT1G64195
AT1G49800	AT3G02515		AT1G64200
AT1G49810	AT3G02560		AT1G64220
AT1G49830	AT3G02640		AT1G64280
AT1G49850	AT3G02660		AT1G64300
AT1G49900	AT3G02760		AT1G64330
AT1G49940	AT3G02780		AT1G64385
AT1G49950	AT3G02790		AT1G64430
AT1G49952	AT3G02820		AT1G64440
AT1G49960	AT3G02870		AT1G64450
AT1G49970	AT3G02900		AT1G64560
AT1G49980	AT3G03130		AT1G64600
AT1G50030	AT3G03150		AT1G64625
AT1G50055	AT3G03460		AT1G64710
AT1G50260	AT3G03540		AT1G64770
AT1G50325	AT3G03600		AT1G64810
AT1G50380	AT3G03710		AT1G64840
AT1G50390	AT3G03770		AT1G64880
AT1G50400	AT3G03780		AT1G64890
AT1G50410	AT3G03960		AT1G64980
AT1G50440	AT3G03980		AT1G64990
AT1G50510	AT3G03990		AT1G65010
AT1G50520	AT3G04000		AT1G65020
AT1G50530	AT3G04260		AT1G65032
AT1G50570	AT3G04340		AT1G65040
AT1G50610	AT3G04380		AT1G65050
AT1G50620	AT3G04550		AT1G65150
AT1G50630	AT3G04590		AT1G65250
AT1G50640	AT3G04620		AT1G65300
AT1G50650	AT3G04630		AT1G65320
AT1G50700	AT3G04770		AT1G65380
AT1G50735	AT3G04920		AT1G65385
AT1G50740	AT3G05060		AT1G65410
AT1G50780	AT3G05070		AT1G65470
AT1G50880	AT3G05280		AT1G65481
AT1G50940	AT3G05470		AT1G65485
AT1G50950	AT3G05560		AT1G65500
AT1G50970	AT3G05590		AT1G65520
AT1G51090	AT3G05600		AT1G65541
AT1G51170	AT3G05625		AT1G65650
AT1G51190	AT3G05640		AT1G65790
AT1G51200	AT3G05730		AT1G65800
AT1G51230	AT3G05740		AT1G65810
AT1G51240	AT3G05800		AT1G65840
AT1G51270	AT3G05880		AT1G65860
AT1G51300	AT3G05890		AT1G65890
AT1G51340	AT3G05900		AT1G65900
AT1G51370	AT3G05980		AT1G65920
AT1G51550	AT3G06020		AT1G65950
AT1G51620	AT3G06040		AT1G66020
AT1G51645	AT3G06060		AT1G66040
AT1G51660	AT3G06070		AT1G66190
AT1G51670	AT3G06120		AT1G66200
AT1G51690	AT3G06140		AT1G66250
AT1G51700	AT3G06145		AT1G66260
AT1G51710	AT3G06160		AT1G66345
AT1G51720	AT3G06520		AT1G66350
AT1G51740	AT3G06610		AT1G66370
AT1G51750	AT3G06660		AT1G66380
AT1G51770	AT3G06700		AT1G66660
AT1G51790	AT3G06730		AT1G66690
AT1G51800	AT3G06750		AT1G66750
AT1G51802	AT3G06770		AT1G66900
AT1G51805	AT3G06840		AT1G66910
AT1G51820	AT3G06868		AT1G66950
AT1G51850	AT3G06880		AT1G67040
AT1G51860	AT3G06930		AT1G67060
AT1G51880	AT3G07010		AT1G67080
AT1G51910	AT3G07050		AT1G67120
AT1G51960	AT3G07110		AT1G67140
AT1G51965	AT3G07270		AT1G67170
AT1G51990	AT3G07310		AT1G67180
AT1G52010	AT3G07320		AT1G67190
AT1G52020	AT3G07390		AT1G67195
AT1G52060	AT3G07430		AT1G67265
AT1G52080	AT3G07490		AT1G67320
AT1G52150	AT3G07568		AT1G67350
AT1G52155	AT3G07910		AT1G67410
AT1G52200	AT3G08600		AT1G67420
AT1G52210	AT3G08630		AT1G67440
AT1G52290	AT3G08670		AT1G67460
AT1G52315	AT3G08730		AT1G67480
AT1G52320	AT3G08740		AT1G67510
AT1G52410	AT3G08770		AT1G67520
AT1G52430	AT3G08920		AT1G67570
AT1G52450	AT3G09050		AT1G67630
AT1G52490	AT3G09210		AT1G67650
AT1G52500	AT3G09260		AT1G67660
AT1G52520	AT3G09470		AT1G67710
AT1G52565	AT3G09500		AT1G67720
AT1G52570	AT3G09510		AT1G67820
AT1G52618	AT3G09630		AT1G67840
AT1G52620	AT3G09800		AT1G67855
AT1G52695	AT3G09820		AT1G67900
AT1G52710	AT3G09860		AT1G67930
AT1G52720	AT3G09890		AT1G67940
AT1G52780	AT3G09920		AT1G67950
AT1G52790	AT3G10050		AT1G68130
AT1G52820	AT3G10060		AT1G68185
AT1G52840	AT3G10080		AT1G68190
AT1G52857	AT3G10150		AT1G68270
AT1G52870	AT3G10180		AT1G68330
AT1G52880	AT3G10230		AT1G68340
AT1G52890	AT3G10290		AT1G68370
AT1G52960	AT3G10340		AT1G68410
AT1G53020	AT3G10405		AT1G68430
AT1G53030	AT3G10610		AT1G68480
AT1G53100	AT3G10620		AT1G68540
AT1G53110	AT3G10670		AT1G68550.AT1G68552
AT1G53160	AT3G10690		AT1G68568
AT1G53180	AT3G10700		AT1G68580
AT1G53200	AT3G10720		AT1G68585
AT1G53230	AT3G10940		AT1G68640
AT1G53260	AT3G11170		AT1G68650
AT1G53265	AT3G11210		AT1G68670
AT1G53270	AT3G11470		AT1G68700
AT1G53330	AT3G11490		AT1G68710
AT1G53345	AT3G11500		AT1G68720
AT1G53380	AT3G11510		AT1G68725
AT1G53400	AT3G11520		AT1G68730
AT1G53440	AT3G11630		AT1G68740
AT1G53541	AT3G11720		AT1G68760
AT1G53570	AT3G11750		AT1G68780
AT1G53590	AT3G11930		AT1G68790
AT1G53600	AT3G11940		AT1G68810
AT1G53610	AT3G11945		AT1G68830
AT1G53710	AT3G12050		AT1G68862
AT1G53750	AT3G12110		AT1G68910
AT1G53770	AT3G12150		AT1G68920
AT1G53780	AT3G12170		AT1G68945
AT1G53790	AT3G12210		AT1G68980
AT1G53801	AT3G12270		AT1G69050
AT1G53910	AT3G12280		AT1G69060
AT1G53950	AT3G12345		AT1G69070
AT1G54080	AT3G12610		AT1G69090
AT1G54090	AT3G12685		AT1G69170
AT1G54095	AT3G12780		AT1G69200
AT1G54100	AT3G12930		AT1G69250
AT1G54115	AT3G13000		AT1G69330
AT1G54130	AT3G13070		AT1G69340
AT1G54150	AT3G13120		AT1G69380
AT1G54160	AT3G13180		AT1G69430
AT1G54170	AT3G13230		AT1G69440
AT1G54180	AT3G13403		AT1G69450
AT1G54210	AT3G13403.AT3G13405		AT1G69523
AT1G54260	AT3G13405		AT1G69526
AT1G54280	AT3G13410		AT1G69580
AT1G54290	AT3G13450		AT1G69587
AT1G54320	AT3G13470		AT1G69588
AT1G54340.AT1G54350	AT3G13490		AT1G69640
AT1G54355	AT3G13510		AT1G69680
AT1G54370	AT3G13520		AT1G69690
AT1G54390	AT3G13600		AT1G69710
AT1G54410	AT3G13740		AT1G69720
AT1G54440	AT3G13790		AT1G69750
AT1G54510	AT3G13840		AT1G69760
AT1G54540	AT3G13870		AT1G69770
AT1G54570	AT3G13882		AT1G69780
AT1G54575	AT3G13920		AT1G69830
AT1G54600	AT3G13930		AT1G69850
AT1G54610	AT3G14110		AT1G69900
AT1G54700	AT3G14170		AT1G69960
AT1G54710	AT3G14190		AT1G69970
AT1G54750	AT3G14210		AT1G69980
AT1G54760	AT3G14240		AT1G70050
AT1G54905	AT3G14350		AT1G70090
AT1G54980	AT3G14390		AT1G70210
AT1G54990	AT3G14395		AT1G70250
AT1G55000	AT3G14415		AT1G70280
AT1G55040	AT3G14515		AT1G70290
AT1G55080	AT3G14540		AT1G70350
AT1G55110	AT3G14550		AT1G70390
AT1G55120	AT3G14600		AT1G70470
AT1G55170	AT3G14740		AT1G70505
AT1G55255	AT3G14760		AT1G70530
AT1G55265	AT3G14770		AT1G70581
AT1G55270	AT3G14850		AT1G70620
AT1G55280	AT3G14900		AT1G70630
AT1G55310	AT3G14930		AT1G70650
AT1G55325	AT3G14940		AT1G70690
AT1G55360	AT3G15020		AT1G70740
AT1G55380	AT3G15130		AT1G70880
AT1G55460	AT3G15150		AT1G70950
AT1G55525	AT3G15170		AT1G70985
AT1G55550	AT3G15190		AT1G71060
AT1G55570	AT3G15450		AT1G71110
AT1G55590	AT3G15520		AT1G71190
AT1G55620	AT3G15560		AT1G71200
AT1G55660	AT3G15570		AT1G71210
AT1G55675	AT3G15640		AT1G71230
AT1G55680	AT3G15850		AT1G71240
AT1G55740	AT3G15950		AT1G71260
AT1G55760	AT3G16000		AT1G71300
AT1G55830	AT3G16060		AT1G71330
AT1G55840	AT3G16080		AT1G71350
AT1G55860	AT3G16100		AT1G71370
AT1G55880	AT3G16175		AT1G71410
AT1G55910	AT3G16240		AT1G71440
AT1G55928	AT3G16250		AT1G71450
AT1G55940	AT3G16290		AT1G71528
AT1G55980	AT3G16310		AT1G71530
AT1G55990	AT3G16350		AT1G71691
AT1G56010	AT3G16370		AT1G71696
AT1G56020	AT3G16380		AT1G71750
AT1G56080	AT3G16420		AT1G71780
AT1G56085	AT3G16430		AT1G71800
AT1G56090	AT3G16450		AT1G71820
AT1G56130	AT3G16520		AT1G71850
AT1G56140	AT3G16560		AT1G71865
AT1G56145	AT3G16670		AT1G71880
AT1G56165	AT3G16780		AT1G71900
AT1G56240	AT3G16850		AT1G71920
AT1G56242	AT3G16910		AT1G71970
AT1G56280	AT3G16950		AT1G72010
AT1G56290	AT3G17040		AT1G72070
AT1G56300	AT3G17050		AT1G72120
AT1G56350	AT3G17130		AT1G72125
AT1G56380	AT3G17160		AT1G72130
AT1G56440	AT3G17170		AT1G72180
AT1G56450	AT3G17185		AT1G72210
AT1G56460	AT3G17210		AT1G72220
AT1G56470	AT3G17360		AT1G72250
AT1G56540	AT3G17510		AT1G72320
AT1G56605	AT3G17640		AT1G72390
AT1G56610	AT3G17680		AT1G72416
AT1G56612	AT3G17780		AT1G72430
AT1G56630	AT3G17970		AT1G72450
AT1G56650	AT3G18010		AT1G72470
AT1G56700	AT3G18040		AT1G72490
AT1G56710	AT3G18050		AT1G72540
AT1G57540	AT3G18060		AT1G72590
AT1G57590	AT3G18165		AT1G72600
AT1G57630	AT3G18390		AT1G72630
AT1G57760	AT3G18680		AT1G72660
AT1G57790	AT3G18710		AT1G72730
AT1G57870	AT3G18750		AT1G72740
AT1G57990	AT3G18773		AT1G72890
AT1G58007	AT3G18850		AT1G72950
AT1G58030	AT3G18890		AT1G72990
AT1G58060	AT3G18960		AT1G73010
AT1G58100	AT3G18980		AT1G73020
AT1G58160	AT3G19080		AT1G73090
AT1G58180	AT3G19180		AT1G73130
AT1G58220	AT3G19210		AT1G73177
AT1G58310	AT3G19300		AT1G73180
AT1G58340	AT3G19360		AT1G73200
AT1G58400	AT3G19450		AT1G73210
AT1G58420	AT3G19480		AT1G73240
AT1G58470	AT3G19790		AT1G73310
AT1G59510	AT3G19820		AT1G73320
AT1G59530	AT3G19850		AT1G73350
AT1G59580	AT3G20000		AT1G73360
AT1G59610	AT3G20100		AT1G73370
AT1G59620	AT3G20150		AT1G73380
AT1G59640	AT3G20230		AT1G73430
AT1G59670	AT3G20270		AT1G73440
AT1G59710	AT3G20320		AT1G73450
AT1G59730	AT3G20470		AT1G73460
AT1G59740	AT3G20670		AT1G73620
AT1G59820	AT3G20680		AT1G73640
AT1G59850	AT3G20780		AT1G73650
AT1G59865	AT3G20820		AT1G73670
AT1G59870	AT3G20860		AT1G73687
AT1G59950	AT3G20865		AT1G73690
AT1G60010	AT3G20930		AT1G73730
AT1G60060	AT3G20966		AT1G73770
AT1G60073	AT3G21055		AT1G73820
AT1G60120	AT3G21110		AT1G73850
AT1G60140	AT3G21200		AT1G73930
AT1G60200	AT3G21260		AT1G73940
AT1G60220	AT3G21300		AT1G73960
AT1G60260	AT3G21400		AT1G73965
AT1G60350	AT3G21460		AT1G74100
AT1G60380	AT3G21670		AT1G74210
AT1G60400	AT3G21820		AT1G74240
AT1G60420	AT3G21870		AT1G74280
AT1G60430	AT3G22150		AT1G74330
AT1G60440	AT3G22210		AT1G74350
AT1G60470	AT3G22230		AT1G74420
AT1G60490	AT3G22530		AT1G74430
AT1G60525	AT3G22540		AT1G74480
AT1G60530	AT3G22630		AT1G74490
AT1G60545	AT3G22660		AT1G74530
AT1G60610	AT3G22680		AT1G74560
AT1G60620	AT3G22760		AT1G74580
AT1G60630	AT3G22880		AT1G74600
AT1G60783	AT3G23390		AT1G74640
AT1G60830	AT3G23450		AT1G74650
AT1G60860	AT3G23470		AT1G74660
AT1G60870	AT3G23510		AT1G74680
AT1G60900	AT3G23530		AT1G74690
AT1G60960	AT3G23700		AT1G74700
AT1G60970	AT3G23740		AT1G74810
AT1G60980	AT3G23760		AT1G74830
AT1G60986	AT3G23805		AT1G74900
AT1G60989	AT3G23810		AT1G74929
AT1G60995	AT3G23880		AT1G74930
AT1G61030	AT3G23890		AT1G74940
AT1G61150	AT3G23930		AT1G74950
AT1G61160	AT3G23940		AT1G75020
AT1G61200	AT3G24430		AT1G75090
AT1G61215	AT3G24440		AT1G75100
AT1G61226	AT3G24460		AT1G75120
AT1G61230	AT3G24480		AT1G75140
AT1G61240	AT3G24495		AT1G75150
AT1G61250	AT3G24570		AT1G75200
AT1G61270	AT3G24590		AT1G75220
AT1G61275.AT1G61280	AT3G24830		AT1G75280
AT1G61280	AT3G25100		AT1G75290
AT1G61290	AT3G25230		AT1G75340
AT1G61340	AT3G25410		AT1G75360
AT1G61360	AT3G25470		AT1G75388.AT1G75390
AT1G61370	AT3G25520		AT1G75440
AT1G61380	AT3G25530		AT1G75510
AT1G61390	AT3G25660		AT1G75520
AT1G61400	AT3G25670		AT1G75540
AT1G61410	AT3G25700		AT1G75560
AT1G61415	AT3G25805		AT1G75660
AT1G61420	AT3G25860		AT1G75700
AT1G61440	AT3G25900		AT1G75720
AT1G61460	AT3G25920		AT1G75730
AT1G61475	AT3G25980		AT1G75780
AT1G61490	AT3G26030		AT1G75840
AT1G61500	AT3G26060		AT1G75850
AT1G61550	AT3G26070		AT1G75880
AT1G61560	AT3G26510		AT1G75920
AT1G61566	AT3G26520		AT1G75980
AT1G61590	AT3G26650		AT1G76040
AT1G61600	AT3G26710		AT1G76050
AT1G61610	AT3G26720		AT1G76090
AT1G61640	AT3G26744		AT1G76120
AT1G61660	AT3G26812		AT1G76130
AT1G61667	AT3G26813		AT1G76150
AT1G61670	AT3G26815		AT1G76260
AT1G61750	AT3G26816		AT1G76280
AT1G61820	AT3G26818		AT1G76320
AT1G61930	AT3G26819		AT1G76340
AT1G61960	AT3G26900		AT1G76350
AT1G61970	AT3G26960		AT1G76360
AT1G62000	AT3G27050		AT1G76380
AT1G62035	AT3G27060		AT1G76390
AT1G62040	AT3G27120		AT1G76400
AT1G62055	AT3G27160		AT1G76430
AT1G62070	AT3G27180		AT1G76450
AT1G62120	AT3G27200		AT1G76520
AT1G62130	AT3G27540		AT1G76530
AT1G62200	AT3G27640		AT1G76610
AT1G62220	AT3G27690		AT1G76630
AT1G62240	AT3G27740		AT1G76670
AT1G62260	AT3G27750		AT1G76680
AT1G62280	AT3G27830		AT1G76690
AT1G62305	AT3G27865		AT1G76705
AT1G62310	AT3G27920		AT1G76730
AT1G62333	AT3G28040		AT1G76740
AT1G62340	AT3G28130		AT1G76780
AT1G62350	AT3G28220		AT1G76810
AT1G62355	AT3G28460		AT1G76880
AT1G62360	AT3G28674		AT1G76900
AT1G62370	AT3G28760		AT1G76910
AT1G62400	AT3G28857		AT1G76920
AT1G62460	AT3G28900		AT1G76940
AT1G62500	AT3G29030		AT1G76950
AT1G62560	AT3G29185		AT1G77020
AT1G62570	AT3G29230		AT1G77120
AT1G62630	AT3G29350		AT1G77122
AT1G62700	AT3G29575		AT1G77138
AT1G62710	AT3G30455		AT1G77140
AT1G62720	AT3G30460		AT1G77150
AT1G62730	AT3G30740		AT1G77170
AT1G62760	AT3G32176		AT1G77230
AT1G62770	AT3G41345		AT1G77250
AT1G62810	AT3G42628		AT1G77290
AT1G62830	AT3G42660		AT1G77300
AT1G62870	AT3G43720		AT1G77310
AT1G62880	AT3G43980		AT1G77320
AT1G62886	AT3G44050		AT1G77340
AT1G62910	AT3G44160		AT1G77440
AT1G62940	AT3G44330		AT1G77470
AT1G62970	AT3G44890		AT1G77480
AT1G62990	AT3G45050		AT1G77500
AT1G63010	AT3G45140		AT1G77570
AT1G63020	AT3G46610		AT1G77580
AT1G63055	AT3G46670		AT1G77600
AT1G63070	AT3G46780		AT1G77610
AT1G63090	AT3G47070		AT1G77620
AT1G63130	AT3G47290		AT1G77630
AT1G63240	AT3G47370		AT1G77720
AT1G63245	AT3G47430		AT1G77740
AT1G63250	AT3G47450		AT1G77770
AT1G63270	AT3G47470		AT1G77800
AT1G63280	AT3G47520		AT1G77840
AT1G63340	AT3G47560		AT1G77850
AT1G63360	AT3G47640		AT1G77890
AT1G63370	AT3G47650		AT1G77920
AT1G63410	AT3G47860		AT1G77932
AT1G63420	AT3G47965		AT1G77992
AT1G63440	AT3G48040		AT1G78010
AT1G63450	AT3G48100		AT1G78060
AT1G63490	AT3G48110		AT1G78120
AT1G63500	AT3G48160		AT1G78130
AT1G63600	AT3G48260		AT1G78240
AT1G63660	AT3G48420		AT1G78260
AT1G63670	AT3G48460		AT1G78265
AT1G63720	AT3G48490		AT1G78280
AT1G63730	AT3G48500		AT1G78310
AT1G63740	AT3G48540		AT1G78320
AT1G63750	AT3G48560		AT1G78420
AT1G63820	AT3G48730		AT1G78478
AT1G63830	AT3G48930		AT1G78490
AT1G63835	AT3G48980		AT1G78520
AT1G63840	AT3G48990		AT1G78530
AT1G63860	AT3G49010		AT1G78540
AT1G63880	AT3G49080		AT1G78580
AT1G64010	AT3G49140		AT1G78590
AT1G64020	AT3G49220		AT1G78600
AT1G64040	AT3G49250		AT1G78650
AT1G64050	AT3G49260		AT1G78690
AT1G64060	AT3G49330		AT1G78700
AT1G64070	AT3G49560		AT1G78780
AT1G64170	AT3G49670		AT1G78800
AT1G64195	AT3G49680		AT1G78810
AT1G64240	AT3G49900		AT1G78890
AT1G64270	AT3G49990		AT1G78910
AT1G64280	AT3G50000		AT1G78930
AT1G64300	AT3G50270		AT1G78955
AT1G64360	AT3G50490		AT1G79020
AT1G64370	AT3G50560		AT1G79030
AT1G64405	AT3G50685		AT1G79060
AT1G64410	AT3G50790		AT1G79090
AT1G64460	AT3G50820		AT1G79150
AT1G64480	AT3G50870		AT1G79190
AT1G64540	AT3G51030		AT1G79210
AT1G64561	AT3G51080		AT1G79220
AT1G64570	AT3G51140		AT1G79245
AT1G64585	AT3G51150		AT1G79380
AT1G64600	AT3G51280		AT1G79470
AT1G64610	AT3G51470		AT1G79490
AT1G64700	AT3G51510		AT1G79540
AT1G64710	AT3G51670		AT1G79550
AT1G64810	AT3G51720		AT1G79660
AT1G64840	AT3G51820		AT1G79690
AT1G64890	AT3G51870		AT1G79720
AT1G64900	AT3G51930		AT1G79730
AT1G64990	AT3G52100		AT1G79740
AT1G65000	AT3G52115		AT1G79750
AT1G65020	AT3G52130		AT1G79760
AT1G65032	AT3G52150		AT1G79790
AT1G65040	AT3G52155		AT1G79810
AT1G65050	AT3G52200		AT1G79880
AT1G65060	AT3G52290		AT1G79890
AT1G65150	AT3G52380		AT1G79910
AT1G65210	AT3G52550		AT1G79915
AT1G65250	AT3G52580		AT1G79950
AT1G65340	AT3G52630		AT1G79975
AT1G65350	AT3G52720		AT1G79990
AT1G65360	AT3G52750		AT1G80010
AT1G65370	AT3G52840		AT1G80020
AT1G65385	AT3G52870		AT1G80040
AT1G65440	AT3G52930		AT1G80060
AT1G65481	AT3G52960		AT1G80150
AT1G65483	AT3G53110		AT1G80170
AT1G65485	AT3G53130		AT1G80210
AT1G65500	AT3G53190		AT1G80270
AT1G65520	AT3G53232		AT1G80400
AT1G65670	AT3G53380		AT1G80410
AT1G65690	AT3G53420		AT1G80440
AT1G65730	AT3G53430		AT1G80500
AT1G65750	AT3G53460		AT1G80510
AT1G65790	AT3G53560		AT1G80550
AT1G65800	AT3G53650		AT1G80570
AT1G65810	AT3G53740		AT1G80680
AT1G65875	AT3G53750		AT1G80720
AT1G65940	AT3G53800		AT1G80745
AT1G65950	AT3G53850		AT1G80810
AT1G65990	AT3G53900		AT1G80880
AT1G66020	AT3G54030		AT1G80900
AT1G66090	AT3G54050		AT1G80930
AT1G66180	AT3G54090		AT1G80960
AT1G66220	AT3G54110		AT2G01023
AT1G66240	AT3G54130		AT2G01024
AT1G66260	AT3G54180		AT2G01060
AT1G66340	AT3G54210		AT2G01080
AT1G66345	AT3G54220		AT2G01175
AT1G66370	AT3G54400		AT2G01190
AT1G66380	AT3G54510		AT2G01210
AT1G66390	AT3G54625		AT2G01320
AT1G66410	AT3G54660		AT2G01330
AT1G66420	AT3G54830		AT2G01390
AT1G66440	AT3G54890		AT2G01410
AT1G66450	AT3G54900		AT2G01480
AT1G66460	AT3G54920		AT2G01540
AT1G66470	AT3G55010		AT2G01590
AT1G66500	AT3G55040		AT2G01600
AT1G66570	AT3G55080		AT2G01610
AT1G66660	AT3G55170		AT2G01630
AT1G66690	AT3G55280		AT2G01650
AT1G66700	AT3G55330		AT2G01690
AT1G66725	AT3G55340		AT2G01710
AT1G66730	AT3G55360		AT2G01730
AT1G66830	AT3G55400		AT2G01750
AT1G66852	AT3G55440		AT2G01755
AT1G66880	AT3G55610		AT2G01770
AT1G66890	AT3G55630		AT2G01800
AT1G66900	AT3G55646		AT2G01818
AT1G66910	AT3G55660		AT2G01840
AT1G66920	AT3G55690		AT2G01860
AT1G66950	AT3G55710		AT2G01913
AT1G67030	AT3G55720		AT2G01930
AT1G67060	AT3G55750		AT2G01970
AT1G67120	AT3G56000		AT2G01980
AT1G67140	AT3G56060		AT2G02040
AT1G67200	AT3G56070		AT2G02070
AT1G67240	AT3G56090		AT2G02080
AT1G67265	AT3G56100		AT2G02150
AT1G67300	AT3G56120		AT2G02190
AT1G67340	AT3G56130		AT2G02350
AT1G67360	AT3G56220		AT2G02370
AT1G67365	AT3G56270		AT2G02470
AT1G67370	AT3G56290		AT2G02480
AT1G67390	AT3G56330		AT2G02490
AT1G67410	AT3G56340		AT2G02540
AT1G67500	AT3G56360		AT2G02560
AT1G67510	AT3G56370		AT2G02590
AT1G67520	AT3G56650		AT2G02620
AT1G67530	AT3G56680		AT2G02680
AT1G67570	AT3G56870		AT2G02730
AT1G67580	AT3G56910		AT2G02780
AT1G67600	AT3G56940		AT2G02820
AT1G67626	AT3G57020		AT2G02860
AT1G67650	AT3G57030		AT2G02880
AT1G67660	AT3G57040		AT2G02955
AT1G67670	AT3G57060		AT2G02980
AT1G67710	AT3G57157		AT2G03050
AT1G67720	AT3G57160		AT2G03140
AT1G67800	AT3G57180		AT2G03150
AT1G67810	AT3G57290		AT2G03210
AT1G67820	AT3G57320		AT2G03220
AT1G67850	AT3G57490		AT2G03240
AT1G67855	AT3G57560		AT2G03270
AT1G67856	AT3G57610		AT2G03280
AT1G67865	AT3G57800		AT2G03350
AT1G67870	AT3G57820		AT2G03420
AT1G67880	AT3G57830		AT2G03480
AT1G67920	AT3G57860		AT2G03500
AT1G67940	AT3G57870		AT2G03580
AT1G67970	AT3G58070		AT2G03590
AT1G68030	AT3G58120		AT2G03620
AT1G68070	AT3G58140		AT2G03650
AT1G68100	AT3G58610		AT2G03670
AT1G68150	AT3G58660		AT2G03710
AT1G68160	AT3G58690		AT2G03720
AT1G68220	AT3G58700		AT2G03730
AT1G68230	AT3G58730		AT2G03750
AT1G68300	AT3G58850		AT2G03780
AT1G68320	AT3G59040		AT2G03810
AT1G68330	AT3G59370		AT2G03830
AT1G68340	AT3G59400		AT2G03890
AT1G68370	AT3G59650		AT2G03950
AT1G68460	AT3G59710		AT2G04030
AT1G68470	AT3G59778		AT2G04031
AT1G68490	AT3G59780		AT2G04039
AT1G68550.AT1G68552	AT3G59870		AT2G04041
AT1G68568	AT3G59940		AT2G04170
AT1G68570	AT3G59970		AT2G04235
AT1G68650	AT3G59980		AT2G04280
AT1G68690	AT3G60130		AT2G04400
AT1G68700	AT3G60210		AT2G04530
AT1G68710	AT3G60245		AT2G04540
AT1G68750	AT3G60360		AT2G04560
AT1G68800	AT3G60370		AT2G04570
AT1G68830	AT3G60620		AT2G04620
AT1G68840	AT3G60660		AT2G04630
AT1G68850	AT3G60750		AT2G04660
AT1G68875	AT3G60770		AT2G04690
AT1G68910	AT3G60900		AT2G04842
AT1G68920	AT3G61430		AT2G04865
AT1G68930	AT3G61470		AT2G05030
AT1G68935	AT3G61490		AT2G05070
AT1G68945	AT3G61580		AT2G05120
AT1G69020	AT3G61590		AT2G05260
AT1G69060	AT3G61750		AT2G05280
AT1G69080	AT3G61770		AT2G05300
AT1G69100	AT3G61870		AT2G05670
AT1G69120	AT3G61920		AT2G05730
AT1G69170	AT3G61950		AT2G05755
AT1G69190	AT3G62030		AT2G05810
AT1G69252	AT3G62060		AT2G05830
AT1G69270	AT3G62070		AT2G05845
AT1G69280	AT3G62110		AT2G05900
AT1G69310	AT3G62120		AT2G05930
AT1G69340	AT3G62160		AT2G05940
AT1G69410	AT3G62390		AT2G06005
AT1G69430	AT3G62870		AT2G06040
AT1G69450	AT3G62910		AT2G06045
AT1G69485	AT3G62930		AT2G06160
AT1G69490	AT3G62950		AT2G06200
AT1G69500	AT3G63095		AT2G06210
AT1G69510	AT3G63110		AT2G06255
AT1G69520	AT3G63130		AT2G06430
AT1G69550	AT3G63140		AT2G06690
AT1G69570	AT3G63170		AT2G06720
AT1G69572	AT3G63190		AT2G06760
AT1G69580	AT3G63200		AT2G06800
AT1G69587	AT3G63410		AT2G06845
AT1G69590	AT3G63430		AT2G06885
AT1G69610	AT3G63470		AT2G06940
AT1G69640	AT3G63480		AT2G06950
AT1G69720	AT3G63490		AT2G06990
AT1G69750	AT3G63510		AT2G07110
AT1G69797	AT3G63530		AT2G07200
AT1G69810	AT4G00110		AT2G07210
AT1G69830	AT4G00165		AT2G07260
AT1G69870	AT4G00180		AT2G07430
AT1G69890	AT4G00310		AT2G07483
AT1G69950	AT4G00360		AT2G07570
AT1G69960	AT4G00585		AT2G07677
AT1G69970	AT4G00750		AT2G07678
AT1G69980	AT4G00755		AT2G07712
AT1G70020	AT4G00810		AT2G07715
AT1G70030	AT4G01026		AT2G07777
AT1G70160	AT4G01040		AT2G07787
AT1G70170	AT4G01050		AT2G07795
AT1G70250	AT4G01150		AT2G07820
AT1G70270	AT4G01270		AT2G10130
AT1G70300	AT4G01310		AT2G10540
AT1G70390	AT4G01460		AT2G10770
AT1G70450	AT4G01525		AT2G10840
AT1G70520	AT4G01560		AT2G10880
AT1G70530	AT4G01575		AT2G11130
AT1G70560	AT4G01580		AT2G11135
AT1G70581	AT4G01690		AT2G11140
AT1G70590	AT4G01730		AT2G11220
AT1G70640	AT4G01800		AT2G11310
AT1G70650	AT4G01850		AT2G11450
AT1G70680	AT4G01883		AT2G11520
AT1G70690	AT4G02130		AT2G11810
AT1G70720	AT4G02330		AT2G11890
AT1G70740	AT4G02510		AT2G11890.AT2G11891
AT1G70750	AT4G02530		AT2G11990
AT1G70800	AT4G02620		AT2G12040
AT1G70850	AT4G02725		AT2G12066
AT1G70870	AT4G02770		AT2G12190
AT1G70880	AT4G02800		AT2G12240
AT1G70890	AT4G02810		AT2G12280
AT1G70920	AT4G02840		AT2G12408
AT1G70944	AT4G03110		AT2G12461
AT1G70950	AT4G03150		AT2G12470
AT1G71002	AT4G03270		AT2G12500
AT1G71030	AT4G03280		AT2G12550
AT1G71060	AT4G03505		AT2G12590
AT1G71080	AT4G03926		AT2G12800
AT1G71100	AT4G03980		AT2G12980
AT1G71110	AT4G04040		AT2G13420
AT1G71130	AT4G04293		AT2G13430
AT1G71190	AT4G04330		AT2G13530
AT1G71210	AT4G04350		AT2G13540
AT1G71230	AT4G04402		AT2G13550
AT1G71240	AT4G04408		AT2G13680
AT1G71280	AT4G04640		AT2G13760
AT1G71340	AT4G04745		AT2G13790
AT1G71350	AT4G04840		AT2G13840
AT1G71360	AT4G04910		AT2G13860
AT1G71400	AT4G05180		AT2G13950
AT1G71410	AT4G05190		AT2G14050
AT1G71450	AT4G05400		AT2G14100
AT1G71490	AT4G05450		AT2G14150
AT1G71528	AT4G05520		AT2G14206
AT1G71530	AT4G06598		AT2G14260
AT1G71690	AT4G06735		AT2G14285
AT1G71692	AT4G07334		AT2G14288
AT1G71696	AT4G07400		AT2G14289
AT1G71697	AT4G07868		AT2G14380
AT1G71800	AT4G07920		AT2G14430
AT1G71820	AT4G08280		AT2G14520
AT1G71865	AT4G08590		AT2G14530
AT1G71870	AT4G08730		AT2G14605
AT1G71880	AT4G08870		AT2G14800
AT1G71910	AT4G08910		AT2G14835
AT1G71950	AT4G09010		AT2G14880
AT1G71960	AT4G09040		AT2G14890
AT1G72010	AT4G09350		AT2G15029
AT1G72070	AT4G09500		AT2G15090
AT1G72120	AT4G09590		AT2G15200
AT1G72125	AT4G09620		AT2G15230
[truncated: 10,256 more rows]

## Sheet: TableS2
# List of AGI corresponding to up- and -down accumulated proteins (DAPs) under N starvation, Cyt×Nuc interaction and Cyt×Nuc×N interaction. The negative effect (down) of Cyt×Nuc×N interaction corresponds to cytolines up-accumulating the protein under N starvation, while parental lines acculate it to lower amounts under N starvation (see text).
DAPs up in N starved plants	DAPs down in N starved plants	DAP down in cytolines compared to parents	DAP down under the Cyt×Nuc×N interaction
AT1G10760	AT1G01090	AT5G66680	AT2G36530
AT1G14880	AT1G09780
AT1G19570	AT1G30580
AT1G20620	AT1G33120
AT1G32900	AT1G43170
AT1G47420	AT1G55490
AT1G48850	AT1G69740
AT1G54100	AT2G04030
AT1G59870	AT2G15620
AT2G22170	AT2G17360
AT2G40840	AT2G28000
AT2G41680	AT2G36880
AT3G14067	AT2G39800
AT3G27925	AT2G42600
AT3G46970	AT2G45710
AT3G49120	AT2G47730
AT3G52180	AT3G01120
AT4G01610	AT3G09200
AT4G04020	AT3G14210
AT4G05020	AT3G17390
AT4G15530	AT3G22960
AT4G22240	AT3G48730
AT4G25900	AT3G53460
AT4G39210	AT3G56940
AT4G39730	AT3G58610
AT5G03630	AT3G58700
AT5G11670	AT4G09040
AT5G20280	AT4G10480
AT5G26570	AT4G18440
AT5G48300	AT4G18480
AT5G59310	AT4G27440
AT5G59320	AT5G13630
AT5G65620	AT5G13650
AT5G66760	AT5G14740
	AT5G14910
	AT5G17920
	AT5G26742
	AT5G30510
	AT5G45390
	AT5G47210
	AT5G60600
	AT5G62790
	ATCG00800

## Sheet: TableS3
# List of metabolites up- and -down accumulated under N starvation, Cyt×Nuc interaction and Cyt×Nuc×N interaction. A positive effect (up) of Cyt×Nuc×N interaction corresponds to cytolines less up-ccumulating or more down-ccumulating than parental lines under N starvation, while a negative effect (down) of Cyt×Nuc×N interaction corresponds to cytolines more up-accumulating or less down-accumulatin…
metabolites up in N starved plants	metabolites down in N starved plants	metabolites up in cytolines compared to parents	metabolites down in cytolines compared to parents	metabolites up under the Cyt×Nuc×N interaction	metabolites down under the Cyt×Nuc×N interaction
2-Hydroxyglutaric acid	Alpha-Alanine	2-Hydroxyglutaric acid	Melibiose	Raffinose	Allantoin
alpha-ketoglutaric acid	Gln	alpha-ketoglutaric acid	Raffinose		Beta-alanine
Allantoin	Levoglucosan	Allantoin			Fructose + gulonic acid
Arabinose	p-Hydroxybenzoic acid	Citramalic acid			Galactose
Ascorbic acid	Palmitic acid	Galactose			Glucaric acid 1,4-lactone
Aspartic acid	Phenylalanine	Mannose + L-Gulose			Glycine
Citramalic acid	Proline	L-Hydroxyproline			Malic acid
Citric acid	Putrescine				Mannose + L-Gulose
D-Allose	Pyruvic acid				Succinic acid
Digalactosylglycerol	Stearic acid
Fructose	Threonine
Fructose + gulonic acid
Fructose-6-P
Fumaric acid
Galactinol
Galactonic acid
Galactose
Galactosylglycerol
Glutamic acid
Glucaric acid 1,4-lactone
Gluconic acid
Glucopyranose
Glucose
Glucose
Glucose-6-P
Glycerol 3 phosphate+ Glycerol 2 phosphate
IsoLeucine
Itaconic acid
Leucine
Maleic acid
Malic acid
Mannose + L-Gulose
Melibiose
Myo-inositol
Phosphoric acid
Phosphoric acid methyl ester
Pipecolic acid
Raffinose
Rhamnose
Sinapinic acid
Succinic acid
Sucrose
L-Hydroxyproline
Tagatose
Threonic acid
Erythrono-1,4-lactone
Trehalose
Urea
Valine
Xylose

## Sheet: TableS4
# Gene expression response to N starvation, cytonuclear coadaptation and the Cyt×Nuc×N interaction of genes identified by Van Aken and Whelan (2012) as signatures of : the specific chloroplastic stress response (cp); the specific mitochondrial stress response (mt); the common organelle stress response (both).
# for each effect, the first column indicates the test result and pvalBH the adjusted pvalue; NAs indicate non significant effects; nd's indicate that the gene was not analyzed due to CATMA probe target polymorphic between the parents
AGI	group	effet_carenceN	pvalBH_carenceN	effet_cyto_nucleus	pvalBH_cyto_nucleus	effet_cyto_nucleus_nitrogen	pvalBH_cyto_nucleus_nitrogen
AT1G19150	cp	-0.528263111111124	1.72470903130271e-07	NA	NA	NA	NA
AT1G22890	cp	NA	NA	NA	NA	NA	NA
AT1G26230	cp	NA	NA	NA	NA	NA	NA
AT1G31920	cp	-0.309084055555567	0.0400849906755358	NA	NA	NA	NA
AT1G68520	cp	NA	NA	NA	NA	NA	NA
AT1G72910	cp	0.563925249999998	0.0226520873302627	NA	NA	NA	NA
AT1G72930	cp	NA	NA	NA	NA	NA	NA
AT1G75460	cp	-0.371481527777777	0.00339432419822791	NA	NA	NA	NA
AT2G29290	cp	-0.767897333333326	1.8140439308449e-06	NA	NA	NA	NA
AT3G14200	cp	0.482326944444443	0.000112273133764516	NA	NA	NA	NA
AT3G62410	cp	NA	NA	NA	NA	NA	NA
AT4G26530	cp	-0.474709055555552	0.000124897664950562	NA	NA	NA	NA
AT4G36010	cp	0.778087527777766	0.000374083910222692	NA	NA	NA	NA
AT5G17860	cp	1.85593913888888	2.99402337148408e-07	NA	NA	NA	NA
AT5G27290	cp	-0.789211138888891	2.54156567851653e-08	-0.199049250000008	0.0173233274072902	NA	NA
AT1G07050	mt	NA	NA	NA	NA	NA	NA
AT1G19020	mt	1.20569547222222	0.00105447671917878	NA	NA	NA	NA
AT2G02740	mt	NA	NA	NA	NA	NA	NA
AT2G04030	mt	NA	NA	-0.189437583333333	0.0266119521947192	NA	NA
AT2G38465	mt	1.02978683333333	3.16221416438119e-07	NA	NA	NA	NA
AT2G40080	mt	0.529493916666667	0.018190979928686	-0.442031861111113	0.0467394784306531	NA	NA
AT2G44040	mt	-0.856170861111095	2.80124857084899e-09	NA	NA	NA	NA
AT3G11340	mt	NA	NA	NA	NA	NA	NA
AT3G45970	mt	NA	NA	NA	NA	NA	NA
AT3G59890	mt	NA	NA	NA	NA	NA	NA
AT4G24175	mt	-0.3286735	0.00112410103051648	-0.325937555555555	0.00120610951051757	NA	NA
AT4G33980	mt	NA	NA	NA	NA	NA	NA
AT5G09570	mt	0.465185777777777	0.000499085270066649	NA	NA	NA	NA
AT5G48470	mt	NA	NA	NA	NA	NA	NA
AT1G05680	both	NA	NA	NA	NA	NA	NA
AT1G66690	both	1.03784097222222	9.67675708477048e-05	-0.477950249999993	0.0358054101738762	NA	NA
AT1G66700	both	1.02392616666667	0.000238552421262661	NA	NA	NA	NA
AT2G03760	both	NA	NA	NA	NA	NA	NA
AT2G04040	both	NA	NA	NA	NA	NA	NA
AT2G04050	both	0.736691694444435	2.45837455110211e-05	NA	NA	NA	NA
AT2G21640	both	0.301385083333332	0.0336599067081669	-0.458385416666668	0.00216737861366549	NA	NA
AT2G26560	both	NA	NA	NA	NA	NA	NA
AT2G41730	both	2.13272469444443	4.69153438384322e-07	NA	NA	NA	NA
AT3G50930	both	NA	NA	NA	NA	NA	NA
AT4G37370	both	0.810066611111108	0.00292733067052742	NA	NA	NA	NA
AT5G20230	both	NA	NA	NA	NA	NA	NA
AT5G57220	both	0.967263166666667	0.0149896960990822	NA	NA	NA	NA
AT5G59820	both	NA	NA	NA	NA	NA	NA

## Sheet: Table S5
# Gene expression response to N starvation, cytonuclear coadaptation and the Cyt×Nuc×N interaction of genes identified by Miclaus et al. 2016 as signatures of the retrograde signaling pathways in maize
# for each effect, the first column indicates the test result and pvalBH the adjusted pvalue; NAs indicate non significant effects; nd's indicate that the gene was not analyzed due to CATMA probe target polymorphic between the parents
AGI	effet_carenceN	pvalBH_carenceN	effet_cyto_nucleus	pvalBH_cyto_nucleus	effet_cyto_nucleus_nitrogen	pvalBH_cyto_nucleus_nitrogen
AT1G04920	NA	NA	-0.181838	0.00510655	NA	NA
AT1G07230	0.607611	6.59428e-06	-0.260556	0.0127151	NA	NA
AT1G09890	NA	NA	NA	NA	NA	NA
AT1G11720	nd	nd	nd	nd	nd	nd
AT1G12050	NA	NA	NA	NA	NA	NA
AT1G19670	NA	NA	NA	NA	NA	NA
AT1G20110	0.201128	0.0197593	-0.289651	0.00151737	0.4531	0.00951897
AT1G22410	-0.528329	0.0415734	NA	NA	NA	NA
AT1G22840	NA	NA	NA	NA	NA	NA
AT1G23480	-0.682258	0.0109768	-0.649432	0.0149426	NA	NA
AT1G27680	0.397176	0.0140995	NA	NA	NA	NA
AT1G28960	0.322979	0.000329733	NA	NA	NA	NA
AT1G33750	NA	NA	NA	NA	NA	NA
At1g40087	nd	nd	nd	nd	nd	nd
AT1G49750	0.255018	0.00174187	NA	NA	NA	NA
AT1G55120	0.400366	0.00196307	-0.269981	0.0276761	NA	NA
AT1G66430	nd	nd	nd	nd	nd	nd
AT1G68010	-0.56048	0.000245116	NA	NA	NA	NA
AT1G68280	-0.423934	5.95885e-05	NA	NA	NA	NA
AT1G68830	0.229309	0.00933135	-0.221095	0.0117772	NA	NA
AT1G72680	0.326941	0.0139407	NA	NA	NA	NA
AT1G74040	-0.770792	0.00456089	NA	NA	NA	NA
AT1G77090	NA	NA	NA	NA	NA	NA
AT1G77120	0.418762	0.0237678	-0.414828	0.0250288	NA	NA
AT1G78060	-0.402139	7.28396e-05	-0.199745	0.0204918	NA	NA
AT1G78140	-0.390584	0.0178513	NA	NA	NA	NA
AT2G20520	NA	NA	NA	NA	NA	NA
AT2G20900	0.384829	0.00738753	NA	NA	NA	NA
AT2G22230	-1.21742	1.56249e-06	NA	NA	NA	NA
AT2G22240	NA	NA	NA	NA	NA	NA
AT2G22480	0.313017	0.000266701	-0.265902	0.00116151	NA	NA
AT2G27510	NA	NA	-0.237567	0.0181141	NA	NA
AT2G38670	0.373415	9.2652e-06	-0.143277	0.0289018	NA	NA
AT2G46820	-0.578703	5.39413e-07	NA	NA	NA	NA
AT3G01180	NA	NA	-0.297869	0.000161286	NA	NA
At3g03220	nd	nd	nd	nd	nd	nd
AT3G04870	NA	NA	-0.1326	0.0383443	NA	NA
AT3G06860	0.559298	1.88852e-09	NA	NA	NA	NA
AT3G16150	2.12866	4.04568e-11	-0.288257	0.033094	NA	NA
AT3G17611	NA	NA	NA	NA	NA	NA
At3g18000	nd	nd	nd	nd	nd	nd
AT3G22440	0.305167	2.40922e-05	NA	NA	NA	NA
AT3G48170	NA	NA	NA	NA	NA	NA
AT3G48950	NA	NA	NA	NA	NA	NA
AT3G52990	0.331002	4.53589e-05	NA	NA	NA	NA
AT3G53140	nd	nd	nd	nd	nd	nd
AT3G54690	NA	NA	-0.253813	0.0230029	NA	NA
AT3G57520	nd	nd	nd	nd	nd	nd
AT3G59890	nd	nd	nd	nd	nd	nd
AT3G61870	-0.424443	0.000154119	NA	NA	NA	NA
AT3G63410	-0.285652	3.91424e-07	NA	NA	NA	NA
AT4G01070	0.259056	2.34469e-05	NA	NA	NA	NA
AT4G04860	0.354995	4.62336e-06	NA	NA	0.276476	0.0185983
AT4G09650	-0.407441	0.000137837	NA	NA	NA	NA
AT4G10040	nd	nd	nd	nd	nd	nd
AT4G15130	0.519006	0.00118934	NA	NA	NA	NA
AT4G18360	1.1727	1.23616e-06	-0.355136	0.0382563	NA	NA
AT4G19540	-0.645809	0.00187352	NA	NA	NA	NA
AT4G19860	0.61605	1.01913e-06	-0.255214	0.00520296	NA	NA
At4g22260	nd	nd	nd	nd	nd	nd
AT4G23820	-1.22269	8.32743e-08	NA	NA	NA	NA
AT4G26270	0.912087	6.00757e-06	NA	NA	NA	NA
AT4G26530	-0.474709	0.000124898	NA	NA	NA	NA
AT4G30440	nd	nd	nd	nd	nd	nd
AT4G35150	NA	NA	NA	NA	NA	NA
AT4G35160	-0.446334	0.0335911	-0.517872	0.0146311	NA	NA
AT4G35420	NA	NA	NA	NA	NA	NA
AT4G37320	NA	NA	NA	NA	NA	NA
AT4G39330	-0.942592	1.23104e-06	NA	NA	NA	NA
AT5G03760	-0.386797	6.32192e-05	-0.208831	0.0113813	NA	NA
AT5G05390	0.249996	0.00422368	NA	NA	NA	NA
AT5G06300	1.03887	6.81284e-07	NA	NA	NA	NA
AT5G16370	NA	NA	NA	NA	NA	NA
AT5G16440	nd	nd	nd	nd	nd	nd
AT5G17230	-0.201867	6.08111e-05	NA	NA	0.172491	0.041334
At5g19200	nd	nd	nd	nd	nd	nd
AT5G23060	-0.31378	0.000541155	NA	NA	NA	NA
AT5G24530	0.574511	0.000402338	NA	NA	NA	NA
AT5G45280	nd	nd	nd	nd	nd	nd
AT5G53460	-0.413308	3.02241e-07	NA	NA	NA	NA
AT5G64740	NA	NA	NA	NA	NA	NA

## Sheet: TableS6
# gene expression response of proteolysis complexes for N starvation, cytonuclear coadaptation and the third order interaction effect Cyt×Nuc×N
# for each effect, the first column indicates the test result and pvalBH the adjusted pvalue; NAs indicate non significant effects; nd's indicate that the gene was not analyzed due to CATMA probe target polymorphic between the parents
E3 LIGASE Complexes	Gene Name	AGI	effet_carenceN	pvalBH_carenceN	effet_cyto_nucleus	pvalBH_cyto_nucleus	effet_cyto_nucleus_nitrogen	pvalBH_cyto_nucleus_nitrogen
E1 complex	AtUBA1	AT2G30110	NA	NA	-0.204612138888876	0.0363678759189209	NA	NA
	AtUBA2	AT5G06460	NA	NA	-0.192582777777767	0.0175035517870029	NA	NA
	SAE1	AT4G24940	nd	nd	nd	nd	nd	nd
	SAE2	AT2G21470	0.209651111111117	0.0093201188820385	-0.196471777777783	0.0140519056577159	NA	NA
E2 Complex	UBC2	AT2G02760	0.222727416666657	0.0191176842326525	NA	NA	NA	NA
	UBC11	AT3G08690	0.552502333333342	0.0000144072803710576	NA	NA	NA	NA
	UBC5	AT1G63800	nd	nd	nd	nd	nd	nd
	UBC4	AT5G41340	0.326573416666666	0.0000279581289387618	-0.172421250000001	0.00786346236408439	NA	NA
	UBC7	AT5G59300	0.216620499999999	0.00190249425349238	-0.181424777777784	0.00719781002199951	NA	NA
	UBC8	AT5G41700	0.569580416666674	3.74589495755775E-11	NA	NA	NA	NA
	UBC9	AT4G27960	0.19104883333334	0.0138206279635876	NA	NA	NA	NA
	UBC6	AT2G46030	nd	nd	nd	nd	nd	nd
	UBC12	AT3G08700	0.694942388888891	0.0000463919527170821	-0.466591388888888	0.00187826174717	NA	NA
	UBC13	AT3G46460	NA	NA	-0.189493138888901	0.0207673571484936	NA	NA
	UBC20	AT1G50490	-0.779529861111118	0.000153625173021409	NA	NA	NA	NA
	UBC3	AT5G62540	NA	NA	-0.184750194444442	0.0288018266613873	NA	NA
	UBC16	AT1G75440	0.730529416666662	0.0000143413841636494	-0.320592361111122	0.0170688953440385	NA	NA
	UBC1	AT1G14400	0.340293638888892	4.32847795442808E-08	NA	NA	NA	NA
	CHIP	AT3G07370	0.400997611111107	0.000145649485378571	NA	NA	NA	NA
	MAC3A	AT1G04510	-0.300918027777785	0.000265354830531633	-0.298703638888885	0.000284616804417534	NA	NA
Homology to E6-AP C-Terminus	AIP2	AT5G20910	0.504275527777774	1.89701576912285E-06	-0.311321805555559	0.000290239334881837	NA	NA
	UPL1	AT1G55860	0.22709775	0.00256746197959346	-0.273200472222234	0.000541433032623711	NA	NA
	UPL2	AT1G70320	nd	nd	nd	nd	nd	nd
	UPL3	AT4G38600	0.241678500000007	0.0111252731311328	-0.342549333333327	0.000781036666420622	NA	NA
	UPL4	AT5G02880	0.660936749999989	0.0000284403922107741	NA	NA	NA	NA
	UPL5	AT4G12570	0.548178527777775	2.1881708473732E-07	-0.278586805555559	0.000313447166397806	NA	NA
	UPL6	AT3G17205	0.558737999999997	0.0000228018804376913	NA	NA	NA	NA
	UPL7	AT3G53090	NA	NA	NA	NA	NA	NA
CUL4-DDB1 Subunits	CUL3a	AT1G26830	0.231647027777773	0.0206299936273885	NA	NA	NA	NA
	CUL3b	AT1G69670	nd	nd	nd	nd	nd	nd
	CUL4	AT5G46210	0.190495583333317	0.0189377930365709	-0.225966583333333	0.00633650028826432	NA	NA
		AT4G12100	NA	NA	NA	NA	NA	NA
		AT3G46910	nd	nd	nd	nd	nd	nd
	CUL1	AT4G02570	0.252342999999999	0.00717388878263262	NA	NA	NA	NA
	CUL2a	AT1G02980	NA	NA	NA	NA	NA	NA
	CUL2b	AT1G43140	nd	nd	nd	nd	nd	nd
		AT1G59800	nd	nd	nd	nd	nd	nd
		AT1G59790	nd	nd	nd	nd	nd	nd
	APC2	AT2G04660	0.409976611111107	0.000224529108402675	-0.304725166666676	0.00295005733280196	NA	NA
Arabidopsis Skp1-related	ASK1	AT1G75950	NA	NA	NA	NA	NA	NA
	ASK2	AT5G42190	0.152054111111123	0.0143090659819759	NA	NA	NA	NA
	ASK3	AT2G25700	nd	nd	nd	nd	nd	nd
	ASK4	AT1G20140	nd	nd	nd	nd	nd	nd
	ASK5	AT3G60020	NA	NA	NA	NA	NA	NA
	ASK6	AT3G53060	nd	nd	nd	nd	nd	nd
	ASK7	AT3G21840	nd	nd	nd	nd	nd	nd
	ASK8	AT3G21830	NA	NA	NA	NA	NA	NA
	ASK10	AT3G21860	NA	NA	NA	NA	NA	NA
	ASK11	AT4G34210	0.136531222222221	0.00985544643828029	NA	NA	NA	NA
	ASK12	AT4G34470	nd	nd	nd	nd	nd	nd
APC Complex Subunits	APC1/Tsg24	AT5G05560	0.27700058333334	0.0120335088748225	NA	NA	NA	NA
	APC2	AT2G04660	0.409976611111107	0.000224529108402675	-0.304725166666676	0.00295005733280196	NA	NA
	APC3/CDC27	AT3G16320	NA	NA	-0.129625111111112	0.039290158212289	NA	NA
		AT2G20000	NA	NA	NA	NA	NA	NA
	APC4	AT4G21530	NA	NA	NA	NA	NA	NA
		AT1G06590	NA	NA	NA	NA	NA	NA
	APC6/CDC16	AT1G78770	NA	NA	NA	NA	NA	NA
	APC7	AT2G39090	NA	NA	NA	NA	NA	NA
	APC8/CDC23	AT3G48150	NA	NA	NA	NA	NA	NA
	APC10	AT2G18290	NA	NA	-0.291047722222226	0.00969061960532637	NA	NA
	APC11	AT3G05870	0.318283805555558	0.00405484949794666	NA	NA	NA	NA
Plant U-box		AT4G36550	0.813276166666671	0.0000057939625092527	-0.529351833333329	0.000454788995651426	NA	NA
	AtPUB14	AT3G54850	0.696866111111115	1.04294716707591E-06	-0.309791666666669	0.00311551455070623	NA	NA
	AtPUB24	AT3G11840	1.42128661111111	0.0000035384177450315	NA	NA	NA	NA
	AtPUB46	AT5G18320	0.433112666666667	0.0000118636335677784	NA	NA	NA	NA
	AtPUB9	AT3G07360	0.63691602777779	0.0000406273456863466	NA	NA	NA	NA
		AT1G01830	0.418564055555558	5.68545231271096E-06	NA	NA	NA	NA
		AT1G67530	0.734743388888891	9.08996687455646E-06	NA	NA	NA	NA
	AtPUB39	AT3G47820	0.931878305555549	0.000222095288958246	NA	NA	NA	NA
	AtPUB29	AT3G18710	-0.428554222222228	0.000480247289698218	-0.292820611111123	0.00967650578287493	NA	NA
	AtPUB4	AT2G23140	0.401774444444454	0.000881139912469141	-0.274358888888884	0.0148944586195151	NA	NA
	AtPUB43	AT1G76390	0.314585749999991	0.00193568194402799	-0.353018694444459	0.000735767752992072	NA	NA
	AtPUB38	AT5G65200	0.388820777777778	0.00248432441232042	-0.363712888888888	0.00414427088106492	NA	NA
	AtPUB12	AT2G28830	0.199504833333332	0.00628979036531754	-0.327310666666667	0.000088213387740652	0.318387666666667	0.0256108855324466
	AtPUB45	AT1G27910	0.296550166666666	0.00633932732482121	-0.228052500000001	0.0313726815947406	NA	NA
	AtPUB48	AT5G18340	0.244006583333333	0.00802145995174803	NA	NA	0.361140611111113	0.0448695258828304
	AtPUB44	AT1G20780	0.544523194444442	0.00896517917437722	-0.477722250000009	0.0201053117445547	NA	NA
	ATCMPG2	AT5G64660	0.608924222222206	0.0093511355436083	NA	NA	NA	NA
	AtPUB18	AT1G10560	0.234368666666667	0.0267309744487266	NA	NA	0.424965222222223	0.0439007626947941
	AtPUB47	AT5G18330	0.183775416666667	0.030477043011837	NA	NA	NA	NA
	AtPUB40	AT5G40140	0.27510858333333	0.0373820429314071	NA	NA	NA	NA
	AtPUB30	AT3G49810	NA	NA	-0.244892166666661	0.000913244884049873	NA	NA
	AtPUB19	AT1G60190	NA	NA	0.697197166666674	0.00108351805219622	NA	NA
	AtPUB11	AT1G23030	NA	NA	-0.651675111111133	0.00260413891297721	NA	NA
	AtPUB3	AT3G54790	NA	NA	-0.301602861111108	0.0116753160102228	NA	NA
	AtPUB26	AT1G49780	NA	NA	-0.256785888888901	0.0133107736436664	0.480693222222198	0.0197631105500038
	AtPUB15	AT5G42340	NA	NA	-0.14323727777778	0.0372045997992639	NA	NA
	AtPUB22	AT3G52450	NA	NA	-0.408288722222223	0.0459179378674672	NA	NA
	ATCMPG1	AT1G66160	NA	NA	NA	NA	NA	NA
	AtPUB10	AT1G71020	NA	NA	NA	NA	NA	NA
	AtPUB17	AT1G29340	NA	NA	NA	NA	NA	NA
	AtPUB23	AT2G35930	NA	NA	NA	NA	NA	NA
	AtPUB31	AT5G65920	NA	NA	NA	NA	NA	NA
		AT1G24330	NA	NA	NA	NA	NA	NA
		AT5G37490	NA	NA	NA	NA	NA	NA
		AT1G68940	NA	NA	NA	NA	NA	NA
	AtPUB13	AT3G46510	nd	nd	nd	nd	nd	nd
	AtPUB25	AT3G19380	nd	nd	nd	nd	nd	nd
	AtPUB41	AT5G62560	nd	nd	nd	nd	nd	nd
	AtPUB8	AT4G21350	nd	nd	nd	nd	nd	nd
		AT5G67340	nd	nd	nd	nd	nd	nd
Bric a brac. Tramtrack and Broad complex		AT1G64280	0.266376666666667	0.0000222646464477283	-0.208769222222223	0.00025659786306104	NA	NA
		AT3G03740	0.483554805555532	8.76878208792153E-06	-0.323984250000001	0.000497561708390756	NA	NA
		AT5G41330	0.618843138888874	5.08997764680126E-06	-0.346125138888893	0.00152870582345583	NA	NA
		AT5G21010	0.353959805555566	0.0000421760501852708	-0.189126527777768	0.0094867464765906	NA	NA
		AT5G67480	1.04838658333334	5.34407048351337E-07	-0.357668861111111	0.0131958556023802	NA	NA
		AT2G24240	0.863706416666666	6.17718117971773E-06	-0.340387583333335	0.0202823757138897	NA	NA
		AT4G08455	0.491412083333324	0.0000206291168370042	-0.197742749999993	0.0332616673582108	NA	NA
		AT5G10250	-1.23739808333333	3.78978249577051E-06	-0.39678436111112	0.0466983648202948	NA	NA
		AT1G01640	0.66643113888889	4.82213717782093E-06	NA	NA	NA	NA
		AT1G55760	1.43665783333332	6.75348502884484E-08	NA	NA	NA	NA
		AT3G09030	0.857656333333332	5.25712521437719E-06	NA	NA	NA	NA
		AT4G26120	1.31439952777778	5.30952334506978E-06	NA	NA	NA	NA
		AT5G67385	-0.724967083333353	0.0000144094449025787	NA	NA	NA	NA
		AT1G04390	0.455015083333326	0.000116814834740159	-0.291046138888874	0.00545794591503862	NA	NA
		AT2G30520	-0.590153000000011	0.0000556796067488242	-0.239968000000009	0.0498876164746067	NA	NA
		AT2G47860	0.496292777777774	0.000123246092031971	NA	NA	NA	NA
		AT3G19850	-1.32348841666667	0.000052752895416149	NA	NA	NA	NA
		AT3G49900	-0.512270166666676	0.000353556721585591	-0.285261444444459	0.0268752236143049	NA	NA
		AT2G30600	0.476882777777777	0.000460196531183943	-0.249898500000002	0.0422803834615868	NA	NA
		AT3G61600	0.273634027777783	0.00120293845346226	-0.193705916666668	0.014965349099568	NA	NA
		AT2G23050	-0.325328250000001	0.0011755011260006	NA	NA	NA	NA
		AT4G19660	0.52927069444445	0.00131461800735223	NA	NA	NA	NA
		AT2G04740	0.253577833333316	0.00144296453258316	NA	NA	NA	NA
		AT3G51770	0.491104666666666	0.00232728986499648	-0.326314444444451	0.0334452014653106	NA	NA
		AT5G55000	0.293330166666666	0.002457917969264	-0.316016611111101	0.0013436310716422	NA	NA
		AT4G02680	0.38893319444444	0.002457917969264	NA	NA	NA	NA
		AT3G05675	0.487713249999999	0.00328303211468627	-0.314056583333335	0.0481263138557391	NA	NA
		AT5G48800	0.346117027777767	0.00376508825540821	-0.401922083333317	0.00113818486646893	NA	NA
		AT2G46260	0.309104611111109	0.00449317991367263	NA	NA	NA	NA
		AT3G44820	0.356793583333327	0.00487276018910928	-0.33250569444444	0.00800368715323006	NA	NA
		AT1G50280	-0.45937966666667	0.00512126832742347	NA	NA	NA	NA
		AT3G43700	0.265461805555548	0.00773636671216621	-0.327087749999985	0.00160386804336239	NA	NA
		AT4G30940	0.195877666666667	0.0086891521423715	-0.148439833333334	0.0424039724576709	NA	NA
		AT5G60050	0.380860249999997	0.0257339890080109	NA	NA	NA	NA
		AT1G05690	0.347999444444446	0.0261298914750058	NA	NA	NA	NA
		AT1G67900	-0.174095500000003	0.0275908416837417	-0.202439777777786	0.0114010228521988	NA	NA
		AT5G66560	NA	NA	-0.304959583333335	0.000717513100504433	NA	NA
		AT5G67440	NA	NA	-0.359099972222226	0.000727164012348607	NA	NA
		AT2G39760	NA	NA	-0.220659361111111	0.00487556859162695	NA	NA
		AT3G50840	NA	NA	-0.277767222222225	0.00520616857358554	NA	NA
		AT5G58550	NA	NA	-0.338824638888892	0.00532860368071186	NA	NA
		AT3G06190	NA	NA	-0.228774083333351	0.0262679270803285	NA	NA
		AT5G17580	NA	NA	-0.322288583333336	0.033684284973114	NA	NA
		AT3G50780	NA	NA	-0.319483333333334	0.0428431661588778	NA	NA
		AT4G31820	NA	NA	-0.194914638888893	0.0455902031755138	NA	NA
		AT5G63160	NA	NA	NA	NA	0.787065777777763	0.00591929968628693
		AT1G03010	NA	NA	NA	NA	NA	NA
		AT1G30440	NA	NA	NA	NA	NA	NA
		AT1G63850	NA	NA	NA	NA	NA	NA
		AT2G05330	NA	NA	NA	NA	NA	NA
		AT2G13690	NA	NA	NA	NA	NA	NA
		AT2G40440	NA	NA	NA	NA	NA	NA
		AT2G40450	NA	NA	NA	NA	NA	NA
		AT2G41370	NA	NA	NA	NA	NA	NA
		AT3G03510	NA	NA	NA	NA	NA	NA
		AT3G08570	NA	NA	NA	NA	NA	NA
		AT3G08660	NA	NA	NA	NA	NA	NA
		AT3G22104	NA	NA	NA	NA	NA	NA
		AT3G29740	NA	NA	NA	NA	NA	NA
		AT3G48360	NA	NA	NA	NA	NA	NA
		AT3G57130	NA	NA	NA	NA	NA	NA
		AT4G01160	NA	NA	NA	NA	NA	NA
		AT4G04090	NA	NA	NA	NA	NA	NA
		AT4G37590	NA	NA	NA	NA	NA	NA
		AT4G37610	NA	NA	NA	NA	NA	NA
		AT5G13060	NA	NA	NA	NA	NA	NA
		AT5G13600	NA	NA	NA	NA	NA	NA
		AT5G19000	NA	NA	NA	NA	NA	NA
		AT5G19330	NA	NA	NA	NA	NA	NA
		AT5G47800	NA	NA	NA	NA	NA	NA
		AT5G48130	NA	NA	NA	NA	NA	NA
		AT5G64330	NA	NA	NA	NA	NA	NA
		AT5G48510	nd	nd	nd	nd	nd	nd
		AT3G56230	nd	nd	nd	nd	nd	nd
		AT1G21780	nd	nd	nd	nd	nd	nd
		AT5G45110	nd	nd	nd	nd	nd	nd
		AT3G49970	nd	nd	nd	nd	nd	nd
		AT5G03250	nd	nd	nd	nd	nd	nd
		AT3G26490	nd	nd	nd	nd	nd	nd
		AT2G14820	nd	nd	nd	nd	nd	nd
Really Interesting New Gene	C2	AT1G62310	0.953271194444443	1.74819587473954E-07	-0.361192750000002	0.00326294605696915	NA	NA
	C2	AT3G45630	0.412954361111115	8.74199426375698E-06	-0.145692749999986	0.0429501119445318	NA	NA
	C2	AT4G00990	0.467708388888889	0.000243381080951842	NA	NA	NA	NA
	C2	AT3G07610	0.27620805555555	0.00191817479634881	-0.244560555555551	0.00489240537802324	NA	NA
	C2	AT1G09060	0.253686111111125	0.0252456902346671	NA	NA	NA	NA
	C2	AT1G11950	NA	NA	NA	NA	NA	NA
	C2	AT1G74870	NA	NA	NA	NA	NA	NA
	C2	AT3G48070	NA	NA	NA	NA	NA	NA
	C2	AT5G62910	nd	nd	nd	nd	nd	nd
	D	AT3G13228	0.131206749999999	0.0370511350184019	NA	NA	NA	NA
	D	AT1G18760	NA	NA	NA	NA	NA	NA
	D	AT1G18770	NA	NA	NA	NA	NA	NA
	D	AT1G18780	NA	NA	NA	NA	NA	NA
	D	AT1G21960	NA	NA	NA	NA	NA	NA
	D	AT2G29840	NA	NA	NA	NA	NA	NA
	D	AT2G34000	NA	NA	NA	NA	NA	NA
	D	AT5G53910	nd	nd	nd	nd	nd	nd
	G	AT5G03450	NA	NA	-0.310271527777785	0.00552064461231471	0.428269277777766	0.0482517739225048
	H2	AT1G49850	0.614944694444432	5.5931678621343E-07	-0.445271527777785	0.0000203398114180484	NA	NA
	H2	AT1G49230	0.933752833333332	2.94751761910663E-07	-0.523440722222223	0.000158073289182734	NA	NA
	H2	AT1G12760	0.442774611111109	5.1903384415302E-07	-0.241034999999991	0.000330173201572882	NA	NA
	H2	AT5G20910	0.504275527777774	1.89701576912285E-06	-0.311321805555559	0.000290239334881837	NA	NA
	H2	AT3G54780	0.650626027777767	5.30003397798566E-06	-0.37450919444445	0.00124241688721822	NA	NA
	H2	AT5G51450	0.679489138888874	4.35373605507013E-06	-0.377386638888893	0.00144092693239751	NA	NA
	H2	AT3G18773	-0.889814333333343	2.02290471092825E-06	-0.458264944444443	0.0015279034814729	NA	NA
	H2	AT4G39140	0.730296277777784	1.76957969877684E-06	-0.35065	0.00244032737923306	NA	NA
	H2	AT5G25560	0.695589277777773	3.42150346800002E-08	-0.226599666666677	0.00362936871450088	-0.382091666666687	0.0119194194515505
	H2	AT5G41350	0.733478277777774	1.23173807231321E-08	-0.215617388888893	0.00421681667429628	NA	NA
	H2	AT4G40070	0.242729916666666	0.0000407390593173141	-0.130622861111111	0.00883556038367861	NA	NA
	H2	AT3G05545	0.439640027777784	8.00516178910039E-07	-0.16218125	0.0100657905263258	NA	NA
	H2	AT3G28620	0.585897416666668	5.57726526955573E-06	-0.249185583333334	0.0121021448102808	NA	NA
	H2	AT5G10650	0.811677694444441	2.61888722280817E-06	-0.310546194444443	0.0152794093390939	NA	NA
	H2	AT2G18670	0.94590425	6.79631368830535E-08	-0.247217194444433	0.0225547580076468	NA	NA
	H2	AT3G18930	0.513644416666665	0.0000338194144210068	-0.224279083333337	0.027728575568819	NA	NA
	H2	AT2G21500	1.48198574999999	1.12963194622149E-07	-0.346027527777776	0.0494490962024127	NA	NA
	H2	AT2G01150	0.854752499999991	5.66518506923219E-07	NA	NA	0.468448999999982	0.0448947644605219
	H2	AT1G33480	-0.693735666666652	4.56881613644533E-06	NA	NA	NA	NA
	H2	AT1G63840	0.805018944444441	0.0000225514637325715	NA	NA	NA	NA
	H2	AT1G74410	0.748626638888891	4.66887154904168E-07	NA	NA	NA	NA
	H2	AT2G40830	0.645380777777774	3.56355080442209E-07	NA	NA	NA	NA
	H2	AT2G42350	1.29750769444444	1.77719791594926E-06	NA	NA	NA	NA
	H2	AT3G16720	1.27457927777777	0.0000454488376571981	NA	NA	NA	NA
	H2	AT3G55530	0.52620344444444	8.54479560209122E-06	NA	NA	NA	NA
	H2	AT3G61460	0.462944944444449	3.89957469345816E-06	NA	NA	NA	NA
	H2	AT3G63530	-0.514968000000001	0.0000179087356251968	NA	NA	NA	NA
	H2	AT4G00335	0.553601555555549	4.88446451487451E-06	NA	NA	NA	NA
	H2	AT4G10150	-1.25696511111111	2.90504996908943E-09	NA	NA	NA	NA
	H2	AT4G11360	0.923998027777792	5.12731304823947E-07	NA	NA	NA	NA
	H2	AT4G30370	0.950081138888889	1.28417402496994E-06	NA	NA	NA	NA
	H2	AT5G10380	0.718421888888891	0.0000379601982171886	NA	NA	NA	NA
	H2	AT5G22000	0.344772583333338	0.0000149932506391635	NA	NA	NA	NA
	H2	AT5G41400	0.45854963888888	5.94120644948518E-06	NA	NA	NA	NA
	H2	AT2G35910	0.495019500000001	0.0000827359093312419	-0.416808944444446	0.000432351325096122	NA	NA
	H2	AT5G01980	0.312472250000007	0.0000911451311927313	-0.223198805555576	0.00194702712949214	NA	NA
	H2	AT4G28370	0.461956888888883	0.0000508205096887439	-0.246016	0.0108539285874385	NA	NA
	H2	AT3G02290	0.569578250000008	0.0000527598976582302	-0.249105527777776	0.0343592508630386	NA	NA
	H2	AT1G18910	0.391174416666665	0.000135292737341762	NA	NA	NA	NA
	H2	AT1G73760	-0.521520944444459	0.0000694656904359675	NA	NA	NA	NA
	H2	AT2G01735	0.615855000000006	0.000113842678922888	NA	NA	NA	NA
	H2	AT2G35000	0.301697583333334	0.000104485268752671	NA	NA	NA	NA
	H2	AT3G02340	0.604983333333337	0.0000771612765285137	NA	NA	NA	NA
	H2	AT4G01270	-0.373687166666669	0.000100030092395852	NA	NA	NA	NA
	H2	AT5G01880	0.380094444444449	0.000125654624989187	NA	NA	NA	NA
	H2	AT5G38895	0.655534138888891	0.0000809177933169788	NA	NA	NA	NA
	H2	AT3G47990	0.43808025	0.000217228516798546	-0.36185780555555	0.00122160161072327	NA	NA
	H2	AT1G75400	0.493107694444436	0.000178597376885288	NA	NA	NA	NA
	H2	AT4G11370	1.14497241666666	0.000224361152592659	NA	NA	NA	NA
	H2	AT4G14220	0.396543249999999	0.000151352384088041	NA	NA	NA	NA
	H2	AT4G33565	0.674211861111115	0.000208877196218558	NA	NA	NA	NA
	H2	AT5G07040	0.370927138888888	0.000209874552054266	NA	NA	NA	NA
	H2	AT5G43200	0.243646777777778	0.000225560320980958	NA	NA	NA	NA
	H2	AT3G58720	0.684908833333326	0.000263790046595721	NA	NA	NA	NA
	H2	AT2G34990	0.311024666666665	0.000611470851390954	NA	NA	NA	NA
	H2	AT3G14970	0.18888525	0.000648427837792041	NA	NA	NA	NA
	H2	AT4G32600	0.242254388888889	0.000605693146611253	NA	NA	NA	NA
	H2	AT3G48030	0.317332361111111	0.000692862205558649	-0.247007583333334	0.00518108255478367	NA	NA
	H2	AT3G05200	0.584191027777783	0.000791903904120116	NA	NA	NA	NA
	H2	AT3G30460	-0.607228805555559	0.000794081761053274	NA	NA	NA	NA
	H2	AT1G68070	0.214816083333332	0.000947572132665661	NA	NA	NA	NA
	H2	AT3G43430	0.335453527777783	0.00104648145034303	-0.285926083333334	0.00377343496151177	NA	NA
	H2	AT5G18260	0.504650055555558	0.000992806509853929	-0.387566222222225	0.00763107610357742	NA	NA
	H2	AT1G72220	0.350204749999999	0.00109586071106578	-0.198344583333335	0.0464869064021005	NA	NA
	H2	AT5G02750	0.313791083333333	0.00105930268014265	NA	NA	NA	NA
	H2	AT5G22920	-0.61658825	0.001436156584377	NA	NA	NA	NA
	H2	AT3G19950	0.244907583333333	0.00156010227676801	-0.160945861111134	0.0273327677146605	NA	NA
	H2	AT4G25230	0.383998222222216	0.00207858341164933	NA	NA	NA	NA
	H2	AT2G04240	0.666371861111108	0.00225781469539275	NA	NA	NA	NA
	H2	AT2G46160	0.302090083333331	0.00266630093026526	-0.199319083333336	0.0377941274743857	0.442186166666662	0.0218270475305489
	H2	AT5G66160	0.356369750000007	0.00348342463984147	NA	NA	NA	NA
	H2	AT3G15740	0.230358861111109	0.00381032244893893	NA	NA	NA	NA
	H2	AT3G05870	0.318283805555558	0.00405484949794666	NA	NA	NA	NA
	H2	AT5G47610	-0.454649527777783	0.0040866734094741	NA	NA	NA	NA
	H2	AT3G46620	0.612797972222215	0.00462429145315188	NA	NA	NA	NA
	H2	AT4G09100	0.329565944444444	0.00520461933721021	NA	NA	NA	NA
	H2	AT5G54990	0.237389249999999	0.00533415720602088	NA	NA	NA	NA
	H2	AT4G31450	0.353089194444447	0.00537202142286034	NA	NA	NA	NA
	H2	AT1G26800	0.368114916666655	0.00624979358853331	NA	NA	NA	NA
	H2	AT1G65040	0.312210388888892	0.00676473331641713	-0.318748444444425	0.00584443501677036	NA	NA
	H2	AT5G60820	0.283182555555558	0.00781279546443079	-0.297504388888893	0.00554333665191326	NA	NA
	H2	AT5G59550	0.859070861111112	0.00793036018638716	-0.685305194444444	0.0306786720337369	NA	NA
	H2	AT2G47700	-0.207857555555568	0.00808206358512278	-0.153750222222218	0.0451648075385583	NA	NA
	H2	AT2G20650	0.22019647222224	0.0096846944337138	-0.33453580555556	0.000338774090097234	NA	NA
	H2	AT2G25410	0.148045444444444	0.00996659286247429	NA	NA	NA	NA
	H2	AT1G80400	0.263765111111116	0.0106224354698728	-0.332906833333334	0.00194067755523319	0.492933666666666	0.0161946872618752
	H2	AT4G17920	0.119675083333332	0.0106162887159155	NA	NA	NA	NA
	H2	AT5G66070	0.559774638888883	0.0109028602532226	NA	NA	NA	NA
	H2	AT4G34040	0.244198777777781	0.0141121303449593	NA	NA	NA	NA
	H2	AT2G15260	0.190948500000001	0.0146393288281392	NA	NA	NA	NA
	H2	AT4G11680	0.246062638888887	0.0153975242362091	NA	NA	NA	NA
	H2	AT5G05530	0.16868786111111	0.0178266296881451	NA	NA	NA	NA
	H2	AT5G45290	0.403145277777779	0.0189323604014352	-0.417694388888888	0.0153463224483928	NA	NA
	H2	AT5G08139	0.336692388888891	0.0241720736269118	NA	NA	NA	NA
	H2	AT4G28890	0.0778837222222218	0.028068262133983	-0.130900444444445	0.000699817540630598	NA	NA
	H2	AT2G42360	0.504638944444443	0.0284613360084628	NA	NA	NA	NA
	H2	AT4G12190	0.169364583333334	0.0336346371078702	NA	NA	NA	NA
	H2	AT5G56340	0.225613749999998	0.0348905093818907	-0.287069527777785	0.00849579486676591	NA	NA
	H2	AT4G12150	0.174368333333333	0.0415688740938944	NA	NA	NA	NA
	H2	AT2G20030	0.128632722222221	0.0445060296826761	NA	NA	NA	NA
	H2	AT5G37250	0.129507694444444	0.0449019794854324	NA	NA	NA	NA
	H2	AT1G74620	0.134559583333334	0.0455902031755138	NA	NA	NA	NA
	H2	AT1G35630	0.198253805555556	0.0470133857297135	NA	NA	NA	NA
	H2	AT3G16090	NA	NA	-0.421146416666684	0.0000802248051123939	NA	NA
	H2	AT1G23980	NA	NA	-0.323845416666661	0.000535499236148371	NA	NA
	H2	AT2G35420	NA	NA	-0.237703027777781	0.00136258432350193	NA	NA
	H2	AT5G42200	NA	NA	-0.764542194444449	0.00140452081436856	NA	NA
	H2	AT1G60360	NA	NA	-0.123662472222223	0.00461825132964564	NA	NA
	H2	AT1G04790	NA	NA	-0.222941972222227	0.00531060251323683	NA	NA
	H2	AT1G24580	NA	NA	0.669330111111124	0.00710552587494003	NA	NA
	H2	AT1G17970	NA	NA	-0.381645222222217	0.00874053937295543	NA	NA
	H2	AT4G13490	NA	NA	-0.15421675	0.0103413138898677	NA	NA
	H2	AT2G18650	NA	NA	-0.264262027777776	0.0200370519238107	NA	NA
	H2	AT1G32360	NA	NA	-0.179290166666659	0.0375215001488225	NA	NA
	H2	AT5G05810	NA	NA	-0.172741111111111	0.038924681562655	NA	NA
	H2	AT5G55970	NA	NA	0.472626083333333	0.0430735300903816	NA	NA
	H2	AT3G03550	NA	NA	-0.194787527777782	0.0463065211899096	0.40416527777777	0.0389467575417475
	H2	AT5G42940	NA	NA	NA	NA	0.596738166666653	0.0295473848830514
	H2	AT3G42830	NA	NA	NA	NA	NA	NA
	H2	AT1G04360	NA	NA	NA	NA	NA	NA
	H2	AT1G08190	NA	NA	NA	NA	NA	NA
	H2	AT1G12470	NA	NA	NA	NA	NA	NA
	H2	AT1G19680	NA	NA	NA	NA	NA	NA
	H2	AT1G20823	NA	NA	NA	NA	NA	NA
	H2	AT1G22500	NA	NA	NA	NA	NA	NA
	H2	AT1G28040	NA	NA	NA	NA	NA	NA
	H2	AT1G35330	NA	NA	NA	NA	NA	NA
	H2	AT1G49200	NA	NA	NA	NA	NA	NA
	H2	AT1G49210	NA	NA	NA	NA	NA	NA
	H2	AT1G49220	NA	NA	NA	NA	NA	NA
	H2	AT1G51930	NA	NA	NA	NA	NA	NA
	H2	AT1G53010	NA	NA	NA	NA	NA	NA
	H2	AT1G53190	NA	NA	NA	NA	NA	NA
	H2	AT1G53820	NA	NA	NA	NA	NA	NA
	H2	AT1G57730	NA	NA	NA	NA	NA	NA
	H2	AT1G68180	NA	NA	NA	NA	NA	NA
	H2	AT1G70910	NA	NA	NA	NA	NA	NA
	H2	AT1G71980	NA	NA	NA	NA	NA	NA
	H2	AT1G72200	NA	NA	NA	NA	NA	NA
	H2	AT1G72310	NA	NA	NA	NA	NA	NA
	H2	AT2G03000	NA	NA	NA	NA	NA	NA
	H2	AT2G05170	NA	NA	NA	NA	NA	NA
	H2	AT2G15530	NA	NA	NA	NA	NA	NA
	H2	AT2G17450	NA	NA	NA	NA	NA	NA
	H2	AT2G17730	NA	NA	NA	NA	NA	NA
	H2	AT2G24480	NA	NA	NA	NA	NA	NA
	H2	AT2G26000	NA	NA	NA	NA	NA	NA
	H2	AT2G28920	NA	NA	NA	NA	NA	NA
	H2	AT2G37580	NA	NA	NA	NA	NA	NA
	H2	AT2G38970	NA	NA	NA	NA	NA	NA
	H2	AT2G44330	NA	NA	NA	NA	NA	NA
	H2	AT3G11110	NA	NA	NA	NA	NA	NA
	H2	AT3G14320	NA	NA	NA	NA	NA	NA
	H2	AT3G15070	NA	NA	NA	NA	NA	NA
	H2	AT3G19910	NA	NA	NA	NA	NA	NA
	H2	AT3G60220	NA	NA	NA	NA	NA	NA
	H2	AT3G61180	NA	NA	NA	NA	NA	NA
	H2	AT3G61550	NA	NA	NA	NA	NA	NA
	H2	AT4G00305	NA	NA	NA	NA	NA	NA
	H2	AT4G05350	NA	NA	NA	NA	NA	NA
	H2	AT4G09110	NA	NA	NA	NA	NA	NA
	H2	AT4G09120	NA	NA	NA	NA	NA	NA
	H2	AT4G12140	NA	NA	NA	NA	NA	NA
	H2	AT4G12210	NA	NA	NA	NA	NA	NA
	H2	AT4G17910	NA	NA	NA	NA	NA	NA
	H2	AT4G26580	NA	NA	NA	NA	NA	NA
	H2	AT4G30400	NA	NA	NA	NA	NA	NA
	H2	AT4G35480	NA	NA	NA	NA	NA	NA
	H2	AT4G35840	NA	NA	NA	NA	NA	NA
	H2	AT4G37890	NA	NA	NA	NA	NA	NA
	H2	AT4G38140	NA	NA	NA	NA	NA	NA
	H2	AT5G07225	NA	NA	NA	NA	NA	NA
	H2	AT5G15820	NA	NA	NA	NA	NA	NA
	H2	AT5G17600	NA	NA	NA	NA	NA	NA
	H2	AT5G18650	NA	NA	NA	NA	NA	NA
	H2	AT5G24870	NA	NA	NA	NA	NA	NA
	H2	AT5G37200	NA	NA	NA	NA	NA	NA
	H2	AT5G37230	NA	NA	NA	NA	NA	NA
	H2	AT5G37270	NA	NA	NA	NA	NA	NA
	H2	AT5G37280	NA	NA	NA	NA	NA	NA
	H2	AT5G40250	NA	NA	NA	NA	NA	NA
	H2	AT5G41430	NA	NA	NA	NA	NA	NA
	H2	AT5G41450	NA	NA	NA	NA	NA	NA
	H2	AT5G49665	NA	NA	NA	NA	NA	NA
	H2	AT5G60710	NA	NA	NA	NA	NA	NA
	H2	AT5G64920	NA	NA	NA	NA	NA	NA
	H2	AT5G65683	NA	NA	NA	NA	NA	NA
	H2	AT5G67120	NA	NA	NA	NA	NA	NA
	H2	AT3G18290	nd	nd	nd	nd	nd	nd
	H2	AT1G08050	nd	nd	nd	nd	nd	nd
	H2	AT1G14200	nd	nd	nd	nd	nd	nd
	H2	AT1G15100	nd	nd	nd	nd	nd	nd
	H2	AT1G22670	nd	nd	nd	nd	nd	nd
	H2	AT1G35625	nd	nd	nd	nd	nd	nd
	H2	AT1G45180	nd	nd	nd	nd	nd	nd
	H2	AT1G55530	nd	nd	nd	nd	nd	nd
	H2	AT1G63170	nd	nd	nd	nd	nd	nd
	H2	AT1G76410	nd	nd	nd	nd	nd	nd
	H2	AT2G15580	nd	nd	nd	nd	nd	nd
	H2	AT2G22680	nd	nd	nd	nd	nd	nd
	H2	AT2G27940	nd	nd	nd	nd	nd	nd
	H2	AT2G39720	nd	nd	nd	nd	nd	nd
	H2	AT2G47560	nd	nd	nd	nd	nd	nd
	H2	AT3G10810	nd	nd	nd	nd	nd	nd
	H2	AT3G13430	nd	nd	nd	nd	nd	nd
	H2	AT3G47180	nd	nd	nd	nd	nd	nd
	H2	AT3G60080	nd	nd	nd	nd	nd	nd
	H2	AT3G60300	nd	nd	nd	nd	nd	nd
	H2	AT3G62690	nd	nd	nd	nd	nd	nd
	H2	AT3G62970	nd	nd	nd	nd	nd	nd
	H2	AT4G09130	nd	nd	nd	nd	nd	nd
	H2	AT4G09560	nd	nd	nd	nd	nd	nd
	H2	AT4G10160	nd	nd	nd	nd	nd	nd
	H2	AT4G15975	nd	nd	nd	nd	nd	nd
	H2	AT4G17245	nd	nd	nd	nd	nd	nd
	H2	AT4G18110	nd	nd	nd	nd	nd	nd
	H2	AT4G23450	nd	nd	nd	nd	nd	nd
	H2	AT4G26400	nd	nd	nd	nd	nd	nd
	H2	AT5G05910	nd	nd	nd	nd	nd	nd
	H2	AT5G06490	nd	nd	nd	nd	nd	nd
	H2	AT5G15790	nd	nd	nd	nd	nd	nd
	H2	AT5G20570	nd	nd	nd	nd	nd	nd
	H2	AT5G20885	nd	nd	nd	nd	nd	nd
	H2	AT5G27420	nd	nd	nd	nd	nd	nd
	H2	AT5G41440	nd	nd	nd	nd	nd	nd
	H2	AT5G43420	nd	nd	nd	nd	nd	nd
	H2	AT5G46650	nd	nd	nd	nd	nd	nd
	H2	AT5G57750	nd	nd	nd	nd	nd	nd
	H2	AT5G57820	nd	nd	nd	nd	nd	nd
	H2	AT5G58580	nd	nd	nd	nd	nd	nd
	HCa	AT3G23280	0.75628280555555	1.38977510823342E-06	-0.398360527777784	0.000956287029202935	NA	NA
	HCa	AT1G18470	0.695438944444448	1.05733336008641E-07	-0.278415555555569	0.00149806429743613	NA	NA
	HCa	AT1G79380	0.512620083333316	0.0000123980055261817	-0.301050805555551	0.00201021098658345	0.400283722222231	0.0303250909665233
	HCa	AT1G13195	0.894747277777791	2.3471634861125E-08	-0.281578888888892	0.00373615597575337	0.392012222222215	0.0360362205133297
	HCa	AT2G42160	0.595395888888891	0.0000302943652665586	-0.334282777777776	0.00539055026162487	NA	NA
	HCa	AT1G55255	0.398052555555558	0.000020338142411056	-0.209342388888891	0.00656148327873046	NA	NA
	HCa	AT1G77770	0.633622888888883	0.0000060882733221149	-0.276639888888884	0.0107953741249855	NA	NA
	HCa	AT1G03370	0.397069305555549	6.01480798741323E-06	-0.169158194444451	0.0125213114636349	NA	NA
	HCa	AT1G67180	-0.809601833333341	1.00166434588024E-06	-0.277286888888895	0.0179051168079075	NA	NA
	HCa	AT4G33940	0.517843138888891	3.53846353712818E-06	-0.193784083333342	0.0203508695034293	NA	NA
	HCa	AT1G10650	0.509775888888893	8.86454578907047E-06	-0.197797722222224	0.0266482893779768	0.364683555555552	0.0404745780810032
	HCa	AT3G25030	0.747947250000004	0.000019486609917788	-0.305719750000001	0.0298606105304155	NA	NA
	HCa	AT1G67800	0.809813277777774	0.0000125617198309171	NA	NA	0.577299666666647	0.0476386124891009
	HCa	AT1G19310	0.816194249999983	3.42788761691629E-08	NA	NA	NA	NA
	HCa	AT1G45976	0.376367277777773	8.09730509522063E-06	NA	NA	NA	NA
	HCa	AT1G57820	-1.00249658333334	1.48487441122485E-06	NA	NA	NA	NA
	HCa	AT1G62370	0.953975944444433	2.12199504379626E-07	NA	NA	NA	NA
	HCa	AT1G74370	-0.624216611111119	0.0000356183626268469	NA	NA	NA	NA
	HCa	AT2G28840	0.750250944444442	1.99092969399333E-08	NA	NA	NA	NA
	HCa	AT3G47160	1.12018386111111	3.17241232551833E-06	NA	NA	NA	NA
	HCa	AT4G13100	0.616782277777782	0.000012476576338483	NA	NA	NA	NA
	HCa	AT4G14365	0.923704805555549	3.40693461691511E-06	NA	NA	NA	NA
	HCa	AT4G28270	0.776385666666673	1.89701576912285E-06	NA	NA	NA	NA
	HCa	AT5G03200	0.856450611111109	7.23402334938825E-07	NA	NA	NA	NA
	HCa	AT5G01160	0.271035527777775	0.0000940423611885531	-0.310518694444442	0.0000231500626913366	0.313251944444449	0.00949572160207146
	HCa	AT3G28880	0.101392944444443	0.000112741196975185	-0.132551555555557	0.000006780839275228	0.115664555555553	0.011585790463021
	HCa	AT2G39100	0.399761027777778	0.000145612822655279	-0.307971749999999	0.0015381976123844	NA	NA
	HCa	AT2G26350	0.397175499999991	0.0000930618107966566	-0.256316500000009	0.00433696399494806	NA	NA
	HCa	AT1G54150	0.390913444444442	0.000148941570462474	-0.249195444444459	0.00665413281757789	NA	NA
	HCa	AT1G66040	-0.401950472222223	0.0000971310104683913	-0.221480805555556	0.0131087304590506	NA	NA
	HCa	AT3G05250	0.572721388888882	0.0000802192631245943	-0.288256333333335	0.0200680950608899	NA	NA
	HCa	AT1G79110	0.533024305555567	0.0000524259645869489	NA	NA	NA	NA
	HCa	AT3G53410	0.890496333333332	0.0000616117476102258	NA	NA	NA	NA
	HCa	AT5G19430	0.388789333333342	0.0000623426853252697	NA	NA	NA	NA
	HCa	AT5G58787	0.888196472222226	0.0000518238245537168	NA	NA	NA	NA
	HCa	AT5G48655	0.363303249999997	0.000248163156129038	-0.252016083333336	0.00536561623028762	0.395317166666662	0.0248993369593757
	HCa	AT5G07270	0.397533527777774	0.000194483550293792	-0.233285250000009	0.0137796882205111	NA	NA
	HCa	AT1G03770	0.483780777777766	0.000205682460151695	-0.270202666666667	0.0191613087005521	NA	NA
	HCa	AT1G60610	0.589177472222223	0.000210976677198751	-0.299824138888877	0.0323468020616786	NA	NA
	HCa	AT5G37930	0.553405777777782	0.000191479051322425	-0.259042166666668	0.0462904060589482	NA	NA
	HCa	AT5G01450	0.576739583333341	0.000230465915589954	NA	NA	NA	NA
	HCa	AT5G57740	0.445781388888882	0.000309124112749336	-0.403763444444435	0.000766645858432938	NA	NA
	HCa	AT4G21070	-0.390071250000001	0.000385053540334195	NA	NA	NA	NA
	HCa	AT3G05670	0.39411969444444	0.000507352419742608	-0.34558386111111	0.00157986723263672	NA	NA
	HCa	AT2G44410	0.501065138888881	0.000588198247562395	-0.431399361111119	0.00208634918346274	NA	NA
	HCa	AT5G01960	0.452408333333325	0.000666902250004463	-0.262026111111108	0.0313990550201252	0.502586111111117	0.0388355819853818
	HCa	AT3G07200	0.270535083333341	0.000650304294969853	NA	NA	NA	NA
	HCa	AT5G53360	0.614387916666658	0.00069390213872735	NA	NA	NA	NA
	HCa	AT3G29270	0.628446583333341	0.000754444349924093	NA	NA	NA	NA
	HCa	AT5G23110	0.430667222222215	0.000869648664916579	-0.260032611111119	0.0296703659558345	NA	NA
	HCa	AT1G24440	0.375141527777782	0.000894506079840168	NA	NA	NA	NA
	HCa	AT1G79810	0.223881694444434	0.00115228888346062	-0.217450750000016	0.00146996212201483	NA	NA
	HCa	AT3G58030	0.356908138888892	0.0012498080674075	-0.339743138888892	0.00188037315698463	NA	NA
	HCa	AT5G01520	0.374476361111115	0.00145468265067963	0.371183638888882	0.00156350630069365	NA	NA
	HCa	AT3G26730	0.303632972222214	0.00271882317659555	-0.191820250000002	0.0469839443503901	NA	NA
	HCa	AT5G13530	0.229148499999992	0.00268020147154597	NA	NA	NA	NA
	HCa	AT2G40770	0.290653277777778	0.00468245501570503	NA	NA	NA	NA
	Hca	AT5G63970	0.633245000000008	0.00576381023489465	-0.516713222222226	0.021131399686657	NA	NA
	HCa	AT4G35070	0.415329222222224	0.00622936480876137	-0.337251555555544	0.0230710987000622	NA	NA
	HCa	AT5G06420	0.245523583333333	0.00625459334814613	-0.301410694444446	0.00128076944577809	NA	NA
	HCa	AT2G30580	0.212999694444446	0.00677770681226314	-0.280263527777777	0.000782896862395404	NA	NA
	HCa	AT5G37870	0.203245499999999	0.00949572160207146	NA	NA	NA	NA
	HCa	AT4G17680	0.23470733333334	0.0106601720359824	-0.45852472222221	0.0000326720073886631	NA	NA
	HCa	AT3G06140	-0.437358222222217	0.0130906995288982	NA	NA	NA	NA
	HCa	AT2G42030	0.235311777777765	0.0157527348455671	-0.333920666666669	0.00124448942080731	NA	NA
	HCa	AT1G22510	0.442735555555559	0.0159339330589241	NA	NA	NA	NA
	HCa	AT3G58040	0.260868999999999	0.0170602201565277	NA	NA	NA	NA
	HCa	AT3G61790	0.270675305555549	0.0189653905441894	-0.286512083333334	0.0134922066305406	NA	NA
	HCa	AT2G32950	0.153782111111106	0.0194143645578934	NA	NA	NA	NA
	HCa	AT4G08590	-0.312211444444445	0.024414054981335	NA	NA	NA	NA
	HCa	AT1G32740	0.316297250000008	0.025163688634796	NA	NA	NA	NA
	HCa	AT2G35330	0.208853972222224	0.033932533497295	NA	NA	NA	NA
	HCa	AT2G14835	0.119519083333324	0.0411558627347469	-0.121775527777777	0.037535990189669	NA	NA
	HCa	AT4G39050	NA	NA	-0.351055250000018	0.00293018238116849	NA	NA
	HCa	AT5G14420	NA	NA	-0.147843611111108	0.00705679407526746	NA	NA
	HCa	AT2G34920	NA	NA	-0.183478722222223	0.00875778898735453	NA	NA
	HCa	AT5G22750	NA	NA	-0.342005416666663	0.0115148435398695	NA	NA
	HCa	AT4G08460	NA	NA	-0.216015499999992	0.0123818918501234	NA	NA
	HCa	AT1G69330	NA	NA	-0.261153777777777	0.021117373143026	NA	NA
	HCa	AT2G41980	NA	NA	-0.22625880555556	0.0432772391596689	NA	NA
	HCa	AT3G07120	NA	NA	-0.120721305555556	0.0458428259595734	NA	NA
	HCa	AT4G03965	NA	NA	-0.120965416666666	0.046321706007193	NA	NA
	HCa	AT3G01650	NA	NA	-0.326952888888889	0.0479849640687674	NA	NA
	HCa	AT1G02860	NA	NA	NA	NA	0.352257944444444	0.0463683918583456
	HCa	AT2G22010	NA	NA	NA	NA	0.683924888888879	0.0470133857297135
	HCa	AT1G01350	NA	NA	NA	NA	NA	NA
	HCa	AT1G05120	NA	NA	NA	NA	NA	NA
	HCa	AT1G30860	NA	NA	NA	NA	NA	NA
	HCa	AT1G32530	NA	NA	NA	NA	NA	NA
	HCa	AT1G66630	NA	NA	NA	NA	NA	NA
	HCa	AT1G66650	NA	NA	NA	NA	NA	NA
	HCa	AT1G72175	NA	NA	NA	NA	NA	NA
	HCa	AT1G74990	NA	NA	NA	NA	NA	NA
	HCa	AT2G23780	NA	NA	NA	NA	NA	NA
	HCa	AT2G25380	NA	NA	NA	NA	NA	NA
	HCa	AT2G38920	NA	NA	NA	NA	NA	NA
	HCa	AT2G47090	NA	NA	NA	NA	NA	NA
	HCa	AT3G08505	NA	NA	NA	NA	NA	NA
	HCa	AT3G09770	NA	NA	NA	NA	NA	NA
	HCa	AT3G12920	NA	NA	NA	NA	NA	NA
	HCa	AT3G23060	NA	NA	NA	NA	NA	NA
	HCa	AT3G24800	NA	NA	NA	NA	NA	NA
	HCa	AT3G27330	NA	NA	NA	NA	NA	NA
	HCa	AT3G30733	NA	NA	NA	NA	NA	NA
	HCa	AT3G54360	NA	NA	NA	NA	NA	NA
	HCa	AT3G62240	NA	NA	NA	NA	NA	NA
	HCa	AT4G01023	NA	NA	NA	NA	NA	NA
	HCa	AT4G10940	NA	NA	NA	NA	NA	NA
	HCa	AT4G27880	NA	NA	NA	NA	NA	NA
	HCa	AT5G05130	NA	NA	NA	NA	NA	NA
	HCa	AT5G12310	NA	NA	NA	NA	NA	NA
	HCa	AT5G39550	NA	NA	NA	NA	NA	NA
	HCa	AT5G43530	NA	NA	NA	NA	NA	NA
	HCa	AT5G44690	NA	NA	NA	NA	NA	NA
	HCa	AT5G45100	NA	NA	NA	NA	NA	NA
	HCa	AT1G18660	nd	nd	nd	nd	nd	nd
	HCa	AT1G57800	nd	nd	nd	nd	nd	nd
	HCa	AT1G59560	nd	nd	nd	nd	nd	nd
	HCa	AT1G61620	nd	nd	nd	nd	nd	nd
	HCa	AT1G63900	nd	nd	nd	nd	nd	nd
	HCa	AT1G66050	nd	nd	nd	nd	nd	nd
	HCa	AT1G66610	nd	nd	nd	nd	nd	nd
	HCa	AT1G66620	nd	nd	nd	nd	nd	nd
	HCa	AT1G68820	nd	nd	nd	nd	nd	nd
	HCa	AT1G73950	nd	nd	nd	nd	nd	nd
	HCa	AT2G21380	nd	nd	nd	nd	nd	nd
	HCa	AT2G37150	nd	nd	nd	nd	nd	nd
	HCa	AT2G44950	nd	nd	nd	nd	nd	nd
	HCa	AT4G03000	nd	nd	nd	nd	nd	nd
	HCa	AT4G03510	nd	nd	nd	nd	nd	nd
	HCa	AT4G19700	nd	nd	nd	nd	nd	nd
	HCa	AT4G22250	nd	nd	nd	nd	nd	nd
	HCa	AT4G27470	nd	nd	nd	nd	nd	nd
	HCa	AT5G19080	nd	nd	nd	nd	nd	nd
	HCa	AT5G37890	nd	nd	nd	nd	nd	nd
	HCa	AT5G37910	nd	nd	nd	nd	nd	nd
	HCa	AT5G44280	nd	nd	nd	nd	nd	nd
	HCa	AT5G47050	nd	nd	nd	nd	nd	nd
	HCb	AT5G60250	0.632553805555554	0.000013508868850549	-0.377943972222223	0.00186939487298711	NA	NA
	HCb	AT4G34370	0.562266333333349	3.15883876820106E-06	-0.252010333333335	0.00603553268598677	NA	NA
	HCb	AT5G10370	0.927268666666657	1.03980579021262E-06	-0.305473833333344	0.0227314458214236	NA	NA
	HCb	AT2G44580	-0.961001500000002	3.26722519950606E-06	-0.307113500000001	0.0447328048557021	NA	NA
	HCb	AT1G05890	0.54954283333333	1.10711459616856E-06	NA	NA	NA	NA
	HCb	AT3G53690	0.566699027777777	2.50471708770171E-06	NA	NA	NA	NA
	HCb	AT4G01020	0.809996222222224	9.78599581720629E-07	NA	NA	NA	NA
	HCb	AT5G63760	1.05771108333333	8.64160462961701E-07	NA	NA	NA	NA
	HCb	AT2G16090	0.559446499999998	0.000236514880740415	-0.437482888888885	0.0020709654572871	NA	NA
	HCb	AT1G50410	0.25491777777779	0.000254426823234924	-0.14149350000001	0.0226003455287367	NA	NA
	HCb	AT4G00070	0.628554444444443	0.000667299432648134	NA	NA	NA	NA
	HCb	AT5G37560	0.289051027777777	0.00461905786519967	NA	NA	NA	NA
	HCb	AT2G31770	0.135836888888888	0.00492296019087021	NA	NA	NA	NA
	HCb	AT3G16600	0.120207027777777	0.00773645529056221	-0.147216305555556	0.00168682211577787	NA	NA
	HCb	AT4G19670	0.188374416666666	0.00962074545898815	NA	NA	NA	NA
	HCb	AT5G63750	0.209023111111112	0.0204287585404575	NA	NA	NA	NA
	HCb	AT3G45580	0.148723972222222	0.0335516007736716	-0.248064027777779	0.00100304470727859	NA	NA
	HCb	AT2G19610	0.17217625	0.0432045028332115	NA	NA	NA	NA
	HCb	AT3G20010	NA	NA	-0.354815388888888	0.0165821188636118	NA	NA
	HCb	AT5G07640	NA	NA	-0.304045333333335	0.0189681302573422	NA	NA
	HCb	AT1G05880	NA	NA	NA	NA	NA	NA
	HCb	AT1G11100	NA	NA	NA	NA	NA	NA
	HCb	AT1G61140	NA	NA	NA	NA	NA	NA
	HCb	AT2G21420	NA	NA	NA	NA	NA	NA
	HCb	AT2G25360	NA	NA	NA	NA	NA	NA
	HCb	AT2G31760	NA	NA	NA	NA	NA	NA
	HCb	AT2G31780	NA	NA	NA	NA	NA	NA
	HCb	AT2G46495	NA	NA	NA	NA	NA	NA
	HCb	AT3G27710	NA	NA	NA	NA	NA	NA
	HCb	AT3G43180	NA	NA	NA	NA	NA	NA
	HCb	AT3G43750	NA	NA	NA	NA	NA	NA
	HCb	AT3G45470	NA	NA	NA	NA	NA	NA
	HCb	AT3G45480	NA	NA	NA	NA	NA	NA
	HCb	AT3G45510	NA	NA	NA	NA	NA	NA
	HCb	AT3G45540	NA	NA	NA	NA	NA	NA
	HCb	AT3G45560	NA	NA	NA	NA	NA	NA
	HCb	AT1G32340	nd	nd	nd	nd	nd	nd
	HCb	AT1G65430	nd	nd	nd	nd	nd	nd
	HCb	AT2G26130	nd	nd	nd	nd	nd	nd
	HCb	AT2G31510	nd	nd	nd	nd	nd	nd
	HCb	AT3G14250	nd	nd	nd	nd	nd	nd
	HCb	AT3G45555	nd	nd	nd	nd	nd	nd
	HCb	AT3G45570	nd	nd	nd	nd	nd	nd
	HCb	AT3G54460	nd	nd	nd	nd	nd	nd
	S/T	AT2G22690	0.51396430555555	3.00610112854116E-06	-0.233510083333334	0.00531204349962876	NA	NA
	S/T	AT4G37880	0.473575833333348	0.0000684367996691271	NA	NA	NA	NA
	S/T	AT1G36950	0.520469805555557	0.000797124594830324	NA	NA	NA	NA
	S/T	AT3G19140	nd	nd	nd	nd	nd	nd
	v	AT5G59000	0.895193861111116	5.68785961543274E-08	-0.441981638888885	0.000140324843177134	0.41962272222223	0.0370549795419257
	v	AT1G11020	0.368021638888882	0.0000105488206455415	-0.179974361111118	0.00708255310325367	NA	NA
	v	AT2G34200	0.504445555555549	2.83868991006161E-06	NA	NA	NA	NA
	v	AT5G60580	0.71337408333334	0.0000018602623574043	NA	NA	NA	NA
	v	AT3G47550	0.573028027777782	0.000174985644642379	NA	NA	NA	NA
	v	AT5G08750	0.508547499999999	0.000196782713084666	NA	NA	NA	NA
	v	AT5G63780	-0.46167705555556	0.00028810592050748	-0.223351999999993	0.048547438176441	NA	NA
	v	AT1G50440	0.433837499999999	0.000290397700037363	NA	NA	NA	NA
	v	AT4G34100	0.380082055555557	0.00101347415755303	NA	NA	NA	NA
	v	AT5G38070	0.415013972222223	0.00156596809273093	-0.443300138888887	0.000900065008400945	NA	NA
	v	AT2G45530	0.289362777777783	0.00216533246599983	NA	NA	NA	NA
	v	AT2G02960	0.30041149999999	0.00774836835700612	NA	NA	NA	NA
	v	AT2G37950	-0.324770694444448	0.00854908728402475	-0.311188416666677	0.0112915388841111	NA	NA
	v	AT3G09760	0.341373138888888	0.0181163097683771	NA	NA	NA	NA
	v	AT1G02610	0.324207805555558	0.0203199359960503	-0.386650972222226	0.00665846412069632	NA	NA
	v	AT3G06330	NA	NA	-0.31527919444445	0.0227208593765526	NA	NA
	v	AT2G01275	NA	NA	NA	NA	NA	NA
	v	AT4G02075	NA	NA	NA	NA	NA	NA
	v	AT5G01070	NA	NA	NA	NA	NA	NA
	v	AT5G05830	NA	NA	NA	NA	NA	NA
	v	AT5G18760	NA	NA	NA	NA	NA	NA
	v	AT1G14260	nd	nd	nd	nd	nd	nd
	v	AT2G22120	nd	nd	nd	nd	nd	nd
	v	AT5G03180	nd	nd	nd	nd	nd	nd
	v	AT5G62460	nd	nd	nd	nd	nd	nd

## Sheet: TableS7
# gene expression response of photosynthetic complex subunits for N starvation, cytonuclear coadaptation and the third order interaction effect Cyt×Nuc×N
# for each effect, the first column indicates the test result and pvalBH the adjusted pvalue; NAs indicate non significant effects; nd's indicate that the gene was not analyzed due to CATMA probe target polymorphic between the parents. PSII-G subunit was discarded because it has been shown to be part of the ndh complex.
complex	protein	synonym	gene	AGI	encoded_in	effet_carenceN	pvalBH_carenceN	effet_cyto_nucleus	pvalBH_cyto_nucleus	effet_cyto_nucleus_nitrogen	pvalBH_cyto_nucleus_nitrogen
photosystem II	PSII-A	D1	psbA	ATCG00020	chloroplast	40.8130265466667	8.93111595489953e-06	NA	NA	NA	NA
	PSII-B	CP47	psbB	ATCG00680	chloroplast	43.0458402808333	1.42033967065693e-07	NA	NA	NA	NA
	PSII-C	CP43	psbC	ATCG00280	chloroplast	9.87750157416667	0.0021824214242811	NA	NA	NA	NA
	PSII-D	D2	psbD	ATCG00270	chloroplast	47.711854105	4.40000912179467e-09	-13.7825025516667	0.00317480028929694	23.0462732633333	0.0121578607856592
	PSII-E	cytochrome b559 alpha	psbE	ATCG00580	chloroplast	29.8550123066667	1.79975991009965e-07	NA	NA	NA	NA
	PSII-F	cytochrome b559 beta	psbF	ATCG00570	chloroplast	NA	NA	NA	NA	NA	NA
	PSII-H	10-kDa phosphoprotein	psbH	ATCG00710	chloroplast	7.15209344750002	0.0334364539566419	NA	NA	NA	NA
	PSII-I	no real PSII protein: NADH dehydrogenase subunit K	psbI	ATCG00080	chloroplast	-26.611083645	6.75178327338129e-08	NA	NA	NA	NA
	PSII-J	NA	psbJ	ATCG00550	chloroplast	NA	NA	NA	NA	NA	NA
	PSII-K	NA	psbK	ATCG00070	chloroplast	NA	NA	NA	NA	NA	NA
	PSII-L	NA	psbL	ATCG00560	chloroplast	22.1272768633333	0.0144787525076531	NA	NA	NA	NA
	PSII-M	NA	psbM	ATCG00220	chloroplast	113.122441660833	2.79624621133462e-06	NA	NA	NA	NA
	PSII-N	NA	psbN	ATCG00700	chloroplast	34.5272018408333	2.8595994772309e-10	NA	NA	NA	NA
	PSII-O	OE33	PsbO1	AT5G66750	nucleus	-0.850628138888901	4.02912181082872e-06	-0.413069361111122	0.00393575276706375	NA	NA
	PSII-O	OE33	PsbO2	AT3G50820	nucleus	-1.30301019444443	4.73346429190935e-06	NA	NA	NA	NA
	PSII-P	OE23	PsbP1	AT1G06680	nucleus	-0.828182833333325	4.35519945787308e-05	NA	NA	NA	NA
	PSII-P	OE23	PsbP2	AT2G30790	nucleus	NA	NA	NA	NA	NA	NA
	PSII-Q	OE16	PsbQ1	AT4G21280	nucleus	-0.680558083333328	3.58836392892591e-07	NA	NA	NA	NA
	PSII-Q	OE16	PsbQ2	AT4G05180	nucleus	-0.305471249999993	6.09531832367255e-06	NA	NA	NA	NA
	PSII-R	PSII 10-kDa polypeptide	PsbR	AT1G79040	nucleus	-0.102377888888884	0.0453057178462222	NA	NA	NA	NA
	PSII-S	CP22	PsbS	AT1G44575	nucleus	-0.258087027777767	0.00046719424950844	NA	NA	NA	NA
	PSII-T	YCF8	psbT	ATCG00690	chloroplast	NA	NA	NA	NA	NA	NA
	PSII-W	PSII reaction center 6.1-kDa protein	PsbW	AT2G30570	nucleus	-0.305573027777785	4.3515652832364e-07	NA	NA	NA	NA
	PSII-X	NA	PsbX	AT2G06520	nucleus	-0.212100611111103	0.0253969326040319	NA	NA	NA	NA
	PSII-Y	YCF32	PsbY	AT1G67740	nucleus	nd	nd	nd	nd	nd	nd
	PSII-Z	YCF9	psbZ	ATCG00300	chloroplast	45.8793113	0.0199240686568434	NA	NA	NA	NA
	Lhcb4	LHCII-inner CP29	Lhcb4.1	AT5G01530	nucleus	-0.494800111111118	7.35837347705367e-05	NA	NA	NA	NA
	Lhcb4	LHCII-inner CP29	Lhcb4.2	AT3G08940	nucleus	nd	nd	nd	nd	nd	nd
	Lhcb4	LHCII-inner CP29	Lhcb4.3	AT2G40100	nucleus	-0.661045055555551	2.09869670023776e-05	NA	NA	NA	NA
	Lhcb5	LHCII-inner CP26	Lhcb5	AT4G10340	nucleus	-0.453421111111128	5.75618658695969e-07	NA	NA	NA	NA
	Lhcb6	LHCII-inner CP24	Lhcb6	AT1G15820	nucleus	-0.339122027777786	1.09626380315019e-06	NA	NA	NA	NA
photosystem I	PSI-A	PSI P700 apoprotein A1	psaA	ATCG00350	chloroplast	11.9619694666667	0.0201434650311555	NA	NA	NA	NA
	PSI-B	PSI P700 apoprotein A2	psaB	ATCG00340	chloroplast	17.5370900658334	4.18511199325964e-05	NA	NA	NA	NA
	PSI-C	PSI 9-kDa protein, PS subunit VII	psaC	ATCG01060	chloroplast	NA	NA	NA	NA	NA	NA
	PSI-D	PSI subunit II	psaD1	AT4G02770	nucleus	-0.28250041666666	1.80441473582e-06	NA	NA	NA	NA
	PSI-D	PSI subunit II	psaD2	AT1G03130	nucleus	-0.723366972222217	6.07487589716887e-06	NA	NA	NA	NA
	PSI-E	PSI subunit IV	psaE1	AT4G28750	nucleus	-0.343095722222243	1.05753735485014e-05	NA	NA	NA	NA
	PSI-E	PSI subunit IV	psaE2	AT2G20260	nucleus	-0.185112083333337	0.000161570563884832	NA	NA	NA	NA
	PSI-F	PSI subunit III	PsaF	AT1G31330	nucleus	-0.458331388888884	2.48810046450174e-06	NA	NA	NA	NA
	PSI-G	PSI subunit V	PsaG	AT1G55670	nucleus	NA	NA	NA	NA	NA	NA
	PSI-H	PSI subunit VI	PsaH1	AT3G16140	nucleus	NA	NA	NA	NA	NA	NA
	PSI-H	PSI subunit VI	PsaH2	AT1G52230	nucleus	-0.37058375	3.86114416985961e-07	NA	NA	NA	NA
	PSI-I	PSI subunit VIII	psaI	ATCG00510	chloroplast	25.1518753916667	5.4869785970486e-07	NA	NA	-17.1012127833333	0.0184357954944107
	PSI-J	PSI subunit IX	psaJ	ATCG00630	chloroplast	25.1603186641667	0.000274040596353091	NA	NA	NA	NA
	PSI-K	PSI subunit X	PsaK	AT1G30380	nucleus	nd	nd	nd	nd	nd	nd
	PSI-L	PSI subunit XI	PsaL	AT4G12800	nucleus	-0.150433083333341	0.00263450566906775	NA	NA	NA	NA
	PSI-N	NA	PsaN	AT5G64040	nucleus	-0.444522944444444	6.63004399727601e-07	NA	NA	NA	NA
	PSI-O	NA	PsaO	AT1G08380	nucleus	-0.34049155555556	2.82532527288988e-05	NA	NA	NA	NA
intersystemic electron transport	PetA	cytochrome f	petA	ATCG00540	chloroplast	-7.88707247083332	0.0459635965974142	NA	NA	NA	NA
	petB	cytochrome b6	petB	ATCG00720	chloroplast	33.0358724658333	8.97270833593412e-10	NA	NA	NA	NA
	petC	Rieske protein	petC	AT4G03280	nucleus	-0.332580250000011	1.96811527907829e-06	NA	NA	NA	NA
	petD	subunit IV	petD	ATCG00730	chloroplast	41.8826396533333	2.5620744070824e-05	NA	NA	NA	NA
	plastocyanin	NA	petE1	AT1G76100	nucleus	-0.495349333333334	0.000721554950117943	NA	NA	NA	NA
	plastocyanin	NA	petE2	AT1G20340	nucleus	-0.424538055555566	6.88172410432271e-07	NA	NA	NA	NA
	ferredoxin	NA	petF1	AT1G60950	nucleus	-0.500042166666669	2.64396425330533e-06	NA	NA	NA	NA
	ferredoxin	NA	petF2	AT1G10960	nucleus	-0.410092527777793	4.08279215541805e-05	NA	NA	NA	NA
	ferredoxin	NA	petF3	AT2G27510	nucleus	NA	NA	-0.237567333333342	0.0181141440217648	NA	NA
	ferredoxin	NA	PetF4	AT5G10000	nucleus	NA	NA	NA	NA	NA	NA
	PetG	subunit V	petG	ATCG00600	chloroplast	NA	NA	NA	NA	NA	NA
	ferredoxin-NADP+-reductase	FNR	petH1	AT1G20020	nucleus	-0.286397638888883	0.00413131024887228	NA	NA	NA	NA
	ferredoxin-NADP+-reductase	FNR	petH2	AT5G66190	nucleus	-0.369011555555561	0.000396198204843784	NA	NA	NA	NA
	ferredoxin-NADP+-reductase	FNR	petH3	AT4G05390	nucleus	NA	NA	NA	NA	NA	NA
	ferredoxin-NADP+-reductase	FNR	petH4	AT1G30510	nucleus	nd	nd	nd	nd	nd	nd
	petL	subunit VI/YCF7	petL	ATCG00590	chloroplast	13.8185028608333	0.00392292144988979	NA	NA	NA	NA
	petM	subunit VII	PetM	AT2G26500	nucleus	-0.346497000000008	6.28458970247574e-05	NA	NA	NA	NA
	petN	subunit VIII/YCF6	petN	ATCG00210	chloroplast	37.2732645933333	0.00311697180835266	NA	NA	NA	NA
ATPase	alpha-subunit	NA	atpA	ATCG00120	chloroplast	NA	NA	NA	NA	NA	NA
	beta-subunit	NA	atpB	ATCG00480	chloroplast	5.57166024583334	0.0428601510466668	NA	NA	NA	NA
	gamma-subunit	NA	AtpC1	AT4G04640	nucleus	-0.70883616666666	0.00191689681667651	NA	NA	NA	NA
	gamma-subunit	NA	AtpC2	AT1G15700	nucleus	nd	nd	nd	nd	nd	nd
	delta subunit	NA	AtpD	AT4G09650	nucleus	-0.407441388888878	0.000137836664390358	NA	NA	NA	NA
	epsilon subunit	NA	atpE	ATCG00470	chloroplast	-22.1014261733333	0.0201434650311555	NA	NA	NA	NA
	b-subunit	I-subunit	atpF	ATCG00130	chloroplast	NA	NA	NA	NA	NA	NA
	b'-subunit	II-subunit	AtpG	AT4G32260	nucleus	-0.359084416666667	4.06273456863466e-05	NA	NA	NA	NA
	c-subunit	III-subunit	atpH	ATCG00140	chloroplast	-13.550424145	0.000647009813055089	NA	NA	NA	NA
	a-subunit	IV-subunit	atpI	ATCG00150	chloroplast	NA	NA	NA	NA	NA	NA
LHCI	Lhca1	LHCI-720	Lhca1	AT3G54890	nucleus	-0.31862872222221	6.30180527988419e-07	NA	NA	NA	NA
	Lhca2	LHC-680	Lhca2	AT3G61470	nucleus	-0.231973583333327	0.000197308108872642	NA	NA	NA	NA
	Lhca3	LHC-680	Lhca3	AT1G61520	nucleus	-0.246977527777776	3.54263596304935e-05	NA	NA	NA	NA
	Lhca4	LHCI-720	Lhca4	AT3G47470	nucleus	-0.486502944444436	1.54655989108436e-06	NA	NA	NA	NA
	Lhca5	NA	Lhca5	AT1G45474	nucleus	-0.452404416666668	1.17065053102187e-06	NA	NA	NA	NA
	Lhca6	NA	Lhca6	AT1G19150	nucleus	-0.528263111111124	1.72470903130271e-07	NA	NA	NA	NA
	Lhcb1	LHCII type 1	Lhcb1.1	AT1G29920	nucleus	-0.363505388888911	8.3380535715819e-06	0.153422222222223	0.0159737689609692	NA	NA
	Lhcb1	LHCII type 1	Lhcb1.2	AT1G29910	nucleus	-0.313195277777783	6.33933927696959e-05	NA	NA	NA	NA
	Lhcb1	LHCII type 1	Lhcb1.3	AT1G29930	nucleus	-0.257625138888883	6.58530453579481e-06	NA	NA	NA	NA
	Lhcb1	LHCII type 1	Lhcb1.4	AT2G34430	nucleus	-0.627450694444451	7.33022266007008e-07	NA	NA	NA	NA
	Lhcb1	LHCII type 1	Lhcb1.5	AT2G34420	nucleus	-0.245046583333351	0.000639701859636646	NA	NA	NA	NA
	Lhcb2	LHCII type 2	Lhcb2.1	AT2G05100	nucleus	-1.31034880555557	4.10649912382621e-12	NA	NA	NA	NA
	Lhcb2	LHCII type 2	Lhcb2.2	AT2G05070	nucleus	-1.10082316666668	8.35988744579499e-10	-0.207701444444451	0.019237314474013	NA	NA
	Lhcb2	LHCII type 2	Lhcb2.3	AT3G27690	nucleus	-1.08768841666668	9.05757100442589e-07	NA	NA	NA	NA
	Lhcb3	LHCII type 3	Lhcb3	AT5G54270	nucleus	-0.595277305555561	4.69153438384322e-07	NA	NA	NA	NA

## Sheet: TableS8
# gene expression response of genes involved in lipid metabolism for N starvation, cytonuclear coadaptation and the third order interaction effect Cyt×Nuc×N
# for each effect, the first column indicates the test result and pvalBH the adjusted pvalue; NAs indicate non significant effects; nd's indicate that the gene was not analyzed due to CATMA probe target polymorphic between the parents; shadowed cells indicate that the gene was not represented on the microarray
Pathway	Isoform/Gene Specific Name	AGI	effet_carenceN	pvalBH_carenceN	effet_cyto_nucleus	pvalBH_cyto_nucleus	effet_cyto_nucleus_nitrogen	pvalBH_cyto_nucleus_nitrogen
Cutin Synthesis & Transport 1	Fatty Acyl omega-Hydroxylase (CYP86A)	AT1G01600	NA	NA	-0.294180583333333	0.0112661968030952	NA	NA
Cutin Synthesis & Transport 1	Glycerol-3-Phosphate Acyltransferase	AT1G02390	nd	nd	nd	nd	nd	nd
Cutin Synthesis & Transport 1	Fatty Acyl omega-Hydroxylase (CYP86A)	AT1G63710	NA	NA	-0.553488916666669	0.0334350686980957	NA	NA
Cutin Synthesis & Transport 1	ABC Transporter	AT2G26910	NA	NA	-0.261008527777785	0.00884480699726501	NA	NA
Cutin Synthesis & Transport 1	A WW domain-containing protein	AT2G33510	NA	NA	-0.320847499999995	0.000148397987301497	0.29322300000001	0.0457148165716522
Cutin Synthesis & Transport 1	sn-2-Glycerol-3-Phosphate Acyltransferase / Phosphatase	AT2G38110	0.196947722222216	0.0262800687862119	-0.407342277777784	8.7292105874345e-05	NA	NA
Cutin Synthesis & Transport 1	Fatty Acyl omega-Hydroxylase (CYP86A)	AT2G45970	NA	NA	NA	NA	NA	NA
Cutin Synthesis & Transport 1	Myb Transcription Factors	AT3G01140	-0.228528277777779	0.00246324257745206	NA	NA	NA	NA
Cutin Synthesis & Transport 1	Polyester Synthase	AT3G04290	NA	NA	NA	NA	NA	NA
Cutin Synthesis & Transport 1	Fatty Acyl in-chain Hydroxylase (CYP77A)	AT3G10570	NA	NA	NA	NA	NA	NA
Cutin Synthesis & Transport 1	Feruloyl-CoA : omega-hydroxy fatty acid Transferase	AT3G48720	NA	NA	NA	NA	NA	NA
Cutin Synthesis & Transport 1	Fatty Acyl omega-Hydroxylase (CYP86A)	AT4G00360	-0.113638777777783	0.00116332245846735	NA	NA	NA	NA
Cutin Synthesis & Transport 1	sn-2-Glycerol-3-Phosphate Acyltransferase / Phosphatase	AT4G00400	NA	NA	NA	NA	NA	NA
Cutin Synthesis & Transport 1	Glycerol-3-Phosphate Acyltransferase	AT4G01950	NA	NA	-0.425278305555568	0.0363535100504066	NA	NA
Cutin Synthesis & Transport 1	Myb Transcription Factor,member of the R2R3 factor gene family.	AT5G15310	NA	NA	NA	NA	NA	NA
Cutin Synthesis & Transport 1	DCR / PEL3 Acyltransferase	AT5G23940	-0.842719277777785	0.00370459198759335	NA	NA	NA	NA
Cutin Synthesis & Transport 1	Polyester Synthase	AT5G33370	-0.912517000000002	3.72258143613144e-06	NA	NA	NA	NA
Cutin Synthesis & Transport 1 Suberin Synthesis & Transport 1	Hydrolase-like Protein	AT1G64670	-0.394456888888877	3.70580256976202e-05	NA	NA	NA	NA
Cutin Synthesis & Transport 1 Suberin Synthesis & Transport 1	omega-Hydroxy Fatty Acyl Dehydrogenase	AT1G72970	-0.793302833333325	0.0241182447233084	NA	NA	NA	NA
Eukaryotic Galactolipid & Sulfolipid Synthesis	Phospholipase C (Non specific)	AT1G07230	0.607610749999981	6.59427575297548e-06	-0.260556305555553	0.0127150729384334	NA	NA
Eukaryotic Galactolipid & Sulfolipid Synthesis	Phospholipase C (Non specific)	AT2G26870	NA	NA	NA	NA	NA	NA
Eukaryotic Galactolipid & Sulfolipid Synthesis	Phospholipase C (Non specific)	AT3G03520	0.468056277777783	0.0001680571242712	-0.364149000000001	0.0016036160449104	NA	NA
Eukaryotic Galactolipid & Sulfolipid Synthesis	Phospholipase C (Non specific)	AT3G03530	0.562926527777776	0.00362936871450088	NA	NA	NA	NA
Eukaryotic Galactolipid & Sulfolipid Synthesis	Phospholipase C (Non specific)	AT3G03540	-0.654021805555558	1.78345462361641e-06	NA	NA	NA	NA
Eukaryotic Galactolipid & Sulfolipid Synthesis	Phospholipase D &zeta;	AT3G05630	NA	NA	-0.148781916666669	0.0197724017329915	NA	NA
Eukaryotic Galactolipid & Sulfolipid Synthesis	Phospholipase D &zeta;	AT3G16785	0.586745527777774	5.85917886799696e-05	-0.290825138888893	0.0183770785412543	NA	NA
Eukaryotic Galactolipid & Sulfolipid Synthesis	Phospholipase C (Non specific)	AT3G48610	NA	NA	-0.1458363611111	0.0121771655724452	NA	NA
Eukaryotic Galactolipid & Sulfolipid Synthesis Lipid Trafficking	ATPase	AT1G65410	NA	NA	-0.195575388888884	0.00412527694909063	0.258563555555565	0.048979138370771
Eukaryotic Galactolipid & Sulfolipid Synthesis Lipid Trafficking	Protein Involved in Lipid Transport	AT3G06960	0.3113266111111	0.000368738281797403	NA	NA	NA	NA
Eukaryotic Galactolipid & Sulfolipid Synthesis Lipid Trafficking	Phosphatidic Acid-Binding Protein	AT3G20320	-0.429128777777775	7.88182142895586e-05	NA	NA	0.404382222222218	0.0286381177165232
Eukaryotic Phospholipid Synthesis & Editing	Diacylglycerol Cholinephosphotransferase	AT1G13560	0.153993249999997	0.00146377886981583	-0.15699236111112	0.0012444180047773	NA	NA
Eukaryotic Phospholipid Synthesis & Editing	Base-Exchange-type Phosphatidylserine Synthase	AT1G15110	0.682045527777757	7.78733678626667e-06	-0.25039675000001	0.0334444122498831	NA	NA
Eukaryotic Phospholipid Synthesis & Editing	Acyl CoA Binding Protein	AT1G31812	NA	NA	NA	NA	NA	NA
Eukaryotic Phospholipid Synthesis & Editing	Phosphoethanolamine N-Methyltransferase	AT1G48600	NA	NA	NA	NA	NA	NA
Eukaryotic Phospholipid Synthesis & Editing	CDP-DAG Synthase	AT1G62430	NA	NA	NA	NA	NA	NA
Eukaryotic Phospholipid Synthesis & Editing	Phosphatidylinositol Synthase	AT1G68000	NA	NA	NA	NA	NA	NA
Eukaryotic Phospholipid Synthesis & Editing	Phosphoethanolamine N-Methyltransferase	AT1G73600	NA	NA	NA	NA	NA	NA
Eukaryotic Phospholipid Synthesis & Editing	Lysophospholipid acyltransferase	AT1G78690	NA	NA	-0.325391416666668	9.14027820674678e-05	NA	NA
Eukaryotic Phospholipid Synthesis & Editing	Glycerol Kinase	AT1G80460	NA	NA	NA	NA	NA	NA
Eukaryotic Phospholipid Synthesis & Editing	N-methylphospholipid methyltransferase	AT1G80860	NA	NA	NA	NA	NA	NA
Eukaryotic Phospholipid Synthesis & Editing	Lysophospholipid acyltransferase	AT1G80950	NA	NA	NA	NA	NA	NA
Eukaryotic Phospholipid Synthesis & Editing	myo-inositol-3-phosphate synthase	AT2G22240	NA	NA	NA	NA	NA	NA
Eukaryotic Phospholipid Synthesis & Editing	Ethanolamine Kinase	AT2G26830	NA	NA	NA	NA	NA	NA
Eukaryotic Phospholipid Synthesis & Editing	CTP:phosphorylethanolamine cytidyltransferase	AT2G38670	0.373415499999999	9.26519588692723e-06	-0.143277222222234	0.0289018141661618	NA	NA
Eukaryotic Phospholipid Synthesis & Editing	NAD-dependent Glycerol-3-Phosphate Dehydrogenase	AT2G40690	NA	NA	NA	NA	NA	NA
Eukaryotic Phospholipid Synthesis & Editing	Lysophospholipid acyltransferase	AT2G45670	NA	NA	NA	NA	0.627947722222213	0.0487317056905045
Eukaryotic Phospholipid Synthesis & Editing	Acyl CoA Binding Protein	AT3G05420	NA	NA	NA	NA	NA	NA
Eukaryotic Phospholipid Synthesis & Editing	Phosphoethanolamine N-Methyltransferase	AT3G18000	NA	NA	NA	NA	NA	NA
Eukaryotic Phospholipid Synthesis & Editing	Long-Chain Acyl-CoA Synthetase	AT4G11030	NA	NA	NA	NA	NA	NA
Eukaryotic Phospholipid Synthesis & Editing	Acyl CoA Binding Protein	AT4G24230	-0.376164916666676	0.00269605872775893	NA	NA	NA	NA
Eukaryotic Phospholipid Synthesis & Editing	Phosphatidylserine Decarboxylase	AT4G25970	0.777224611111125	4.3620711649209e-07	NA	NA	NA	NA
Eukaryotic Phospholipid Synthesis & Editing	Acyl CoA Binding Protein	AT4G27780	0.670311916666648	1.85846304130449e-07	-0.166788138888902	0.0448939071753729	NA	NA
Eukaryotic Phospholipid Synthesis & Editing	Phosphatidylinositol Synthase	AT4G38570	NA	NA	NA	NA	NA	NA
Eukaryotic Phospholipid Synthesis & Editing	myo-inositol-3-phosphate synthase	AT4G39800	NA	NA	NA	NA	NA	NA
Eukaryotic Phospholipid Synthesis & Editing	myo-inositol-3-phosphate synthase	AT5G10170	-0.515228500000001	0.000351564059074462	NA	NA	NA	NA
Eukaryotic Phospholipid Synthesis & Editing	Acyl CoA Binding Protein	AT5G27630	NA	NA	NA	NA	NA	NA
Eukaryotic Phospholipid Synthesis & Editing	Acyl CoA Binding Protein	AT5G53470	NA	NA	-0.247389500000002	0.0123008240212219	NA	NA
Eukaryotic Phospholipid Synthesis & Editing	Phosphatidylserine Decarboxylase	AT5G57190	NA	NA	NA	NA	NA	NA
Eukaryotic Phospholipid Synthesis & Editing Fatty Acid Elongation & Wax Biosynthesis	Long-Chain Acyl-CoA Synthetase	AT4G23850	0.202827083333341	0.00654003506191243	NA	NA	NA	NA
Eukaryotic Phospholipid Synthesis & Editing Mitochondrial Lipopolysaccharide Synthesis	Phosphatidylglycerol-Phosphate Synthase	AT3G55030	NA	NA	NA	NA	0.396462944444447	0.0296072785626189
Eukaryotic Phospholipid Synthesis & Editing Mitochondrial Lipopolysaccharide Synthesis	Phosphatidylserine Decarboxylase	AT4G16700	NA	NA	-0.412144805555554	0.0381234578566814	NA	NA
Eukaryotic Phospholipid Synthesis & Editing Mitochondrial Lipopolysaccharide Synthesis	CDP-DAG Synthase	AT4G22340	0.526964833333341	9.89828517063773e-08	-0.275865944444442	0.00012389725104316	NA	NA
Eukaryotic Phospholipid Synthesis & Editing Unknown	Phospholipid : Acyl acceptor Acyltransferase phospholipid:sterol acyltransferase	AT1G04010	0.514106138888892	0.000313953445194541	-0.376316805555558	0.00433511646316912	NA	NA
Eukaryotic Phospholipid Synthesis & Editing Unknown	Phospholipid : Acyl acceptor Acyltransferase lecithin:cholesterol acyltransferase-like phospholipase A	AT4G19860	0.616050361111099	1.01912756491853e-06	-0.255213805555551	0.00520296489017151	NA	NA
Fatty Acid Elongation & Wax Biosynthesis	CER1-like1	AT1G02190	NA	NA	NA	NA	NA	NA
Fatty Acid Elongation & Wax Biosynthesis	CER1	AT1G02205	-0.971026277777777	6.49521263552557e-07	NA	NA	NA	NA
Fatty Acid Elongation & Wax Biosynthesis	Ketoacyl-CoA Synthase	AT1G07720	NA	NA	NA	NA	NA	NA
Fatty Acid Elongation & Wax Biosynthesis	ECHIDNA	AT1G09330	NA	NA	-0.295034416666666	0.00181457408844243	0.469123500000002	0.00985389618129174
Fatty Acid Elongation & Wax Biosynthesis	ATP Citrate Lyase A subunit	AT1G09430	NA	NA	NA	NA	NA	NA
Fatty Acid Elongation & Wax Biosynthesis	ATP Citrate Lyase A subunit	AT1G10670	-0.234131777777785	0.0018543881883841	-0.166239611111118	0.0199947609316563	NA	NA
Fatty Acid Elongation & Wax Biosynthesis	Lipid Transfer Protein type 5	AT1G18280	NA	NA	NA	NA	NA	NA
Fatty Acid Elongation & Wax Biosynthesis	Ketoacyl-CoA Reductase	AT1G24470	0.309958888888884	0.00581748968562033	NA	NA	NA	NA
Fatty Acid Elongation & Wax Biosynthesis	ABC Transporter	AT1G31770	NA	NA	NA	NA	NA	NA
Fatty Acid Elongation & Wax Biosynthesis	Lipid Transfer Protein type 2	AT1G32280	NA	NA	NA	NA	NA	NA
Fatty Acid Elongation & Wax Biosynthesis	Wax Synthase	AT1G34490	NA	NA	NA	NA	NA	NA
Fatty Acid Elongation & Wax Biosynthesis	Wax Synthase	AT1G34500	NA	NA	NA	NA	NA	NA
Fatty Acid Elongation & Wax Biosynthesis	Wax Synthase	AT1G34520	NA	NA	NA	NA	NA	NA
Fatty Acid Elongation & Wax Biosynthesis	Lipid Transfer Protein type 5	AT1G36150	NA	NA	NA	NA	NA	NA
Fatty Acid Elongation & Wax Biosynthesis	Acetyl-CoA Carboxylase	AT1G36160	NA	NA	-0.213420472222219	0.0113321826768937	NA	NA
Fatty Acid Elongation & Wax Biosynthesis	Midchain Alkane Hydroxylase / Cytochrome P450, 96A	AT1G47620	NA	NA	NA	NA	NA	NA
Fatty Acid Elongation & Wax Biosynthesis	Midchain Alkane Hydroxylase / Cytochrome P450, 96A	AT1G47630	NA	NA	NA	NA	NA	NA
Fatty Acid Elongation & Wax Biosynthesis	Lipid Transfer Protein type 2	AT1G48750	-0.472698000000019	0.00360450645143968	NA	NA	NA	NA
Fatty Acid Elongation & Wax Biosynthesis	ABC Transporter	AT1G51500	NA	NA	NA	NA	NA	NA
Fatty Acid Elongation & Wax Biosynthesis	ABC Transporter	AT1G53270	0.216110249999997	0.015320082161617	NA	NA	NA	NA
Fatty Acid Elongation & Wax Biosynthesis	ABC Transporter	AT1G53390	NA	NA	NA	NA	NA	NA
Fatty Acid Elongation & Wax Biosynthesis	Phytyl ester synthase	AT1G54570	0.868176805555551	0.000460196531183943	NA	NA	NA	NA
Fatty Acid Elongation & Wax Biosynthesis	Lipid Transfer Protein type 5	AT1G55260	-0.522742083333333	0.0011579388874713	NA	NA	NA	NA
Fatty Acid Elongation & Wax Biosynthesis	Secondary Alcohol Dehydrogenase Midchain Alkane Hydroxylase / Cytochrome P450, 96A / MAH1	AT1G57750	-0.986470250000001	0.000105490279096707	NA	NA	NA	NA
Fatty Acid Elongation & Wax Biosynthesis	ATP Citrate Lyase A subunit	AT1G60810	NA	NA	NA	NA	NA	NA
Fatty Acid Elongation & Wax Biosynthesis	Lipid Transfer Protein type 5	AT1G62790	NA	NA	NA	NA	NA	NA
Fatty Acid Elongation & Wax Biosynthesis	Midchain Alkane Hydroxylase / Cytochrome P450, 96A	AT1G65340	0.137897694444444	0.00672228184723705	NA	NA	NA	NA
Fatty Acid Elongation & Wax Biosynthesis	Lipid Transfer Protein type 2	AT1G66850	NA	NA	NA	NA	NA	NA
Fatty Acid Elongation & Wax Biosynthesis	Ketoacyl-CoA Synthase	AT1G71160	NA	NA	NA	NA	NA	NA
Fatty Acid Elongation & Wax Biosynthesis	ABC Transporter	AT1G71960	1.0983633888889	2.40842014573192e-08	NA	NA	NA	NA
Fatty Acid Elongation & Wax Biosynthesis	Bifunctional Wax Ester Synthase / Diacylglycerol Acyltransferase	AT1G72110	NA	NA	NA	NA	NA	NA
Fatty Acid Elongation & Wax Biosynthesis	Lipid Transfer Protein type 5	AT1G73550	0.822640111111111	0.00318190811108495	NA	NA	NA	NA
Fatty Acid Elongation & Wax Biosynthesis	Lipid Transfer Protein type 5	AT1G73560	NA	NA	NA	NA	NA	NA
Fatty Acid Elongation & Wax Biosynthesis	Lipid Transfer Protein type 2	AT1G73780	NA	NA	NA	NA	NA	NA
Fatty Acid Elongation & Wax Biosynthesis	Lipid Transfer Protein type 5	AT1G73890	NA	NA	NA	NA	NA	NA
Fatty Acid Elongation & Wax Biosynthesis	ABC Transporter	AT2G01320	0.222009361111106	0.00529758212964306	-0.232768749999994	0.00373465744253132	NA	NA
Fatty Acid Elongation & Wax Biosynthesis	ABC Transporter	AT2G13610	NA	NA	NA	NA	NA	NA
Fatty Acid Elongation & Wax Biosynthesis	Lipid Transfer Protein type 5	AT2G13820	-0.542579416666685	0.00283354937411165	NA	NA	NA	NA
Fatty Acid Elongation & Wax Biosynthesis	Lipid Transfer Protein type 1	AT2G15050	NA	NA	NA	NA	NA	NA
Fatty Acid Elongation & Wax Biosynthesis	Ketoacyl-CoA Synthase	AT2G15090	-0.787176916666667	1.61501907695284e-06	-0.462955694444434	0.000400347008417967	NA	NA
Fatty Acid Elongation & Wax Biosynthesis	Lipid Transfer Protein type 1	AT2G15325	0.113028249999999	0.0126112009660755	-0.121739916666668	0.00774647610543596	0.182047166666665	0.0417816562522854
Fatty Acid Elongation & Wax Biosynthesis	Ketoacyl-CoA Synthase	AT2G16280	NA	NA	NA	NA	NA	NA
Fatty Acid Elongation & Wax Biosynthesis	Lipid Transfer Protein type 1	AT2G18370	1.08010986111112	6.37236286472311e-06	NA	NA	NA	NA
Fatty Acid Elongation & Wax Biosynthesis	Midchain Alkane Hydroxylase / Cytochrome P450, 96A	AT2G21910	NA	NA	NA	NA	NA	NA
Fatty Acid Elongation & Wax Biosynthesis	Midchain Alkane Hydroxylase / Cytochrome P450, 96A	AT2G23180	0.155029166666659	0.0213435551211155	NA	NA	NA	NA
Fatty Acid Elongation & Wax Biosynthesis	Ketoacyl-CoA Synthase	AT2G26250	NA	NA	NA	NA	NA	NA
Fatty Acid Elongation & Wax Biosynthesis	Ketoacyl-CoA Synthase	AT2G26640	-0.39617836111111	0.000256175866255948	-0.279437472222227	0.00487556859162695	NA	NA
Fatty Acid Elongation & Wax Biosynthesis	Lipid Transfer Protein type 5	AT2G27130	-0.783725555555543	1.13079546991471e-06	NA	NA	NA	NA
Fatty Acid Elongation & Wax Biosynthesis	ABC Transporter	AT2G28070	0.600791277777784	1.24544797058365e-05	-0.291501222222233	0.00831422971131622	NA	NA
Fatty Acid Elongation & Wax Biosynthesis	Ketoacyl-CoA Synthase	AT2G28630	-0.983849444444452	6.57538970038095e-06	NA	NA	NA	NA
Fatty Acid Elongation & Wax Biosynthesis	ABC Transporter	AT2G37360	0.146298666666665	0.00262737567714823	NA	NA	NA	NA
Fatty Acid Elongation & Wax Biosynthesis	CER1-like2	AT2G37700	0.487851055555554	0.0101123678040146	NA	NA	NA	NA
Fatty Acid Elongation & Wax Biosynthesis	Lipid Transfer Protein type 5	AT2G37870	NA	NA	NA	NA	NA	NA
Fatty Acid Elongation & Wax Biosynthesis	Lipid Transfer Protein type 1	AT2G38530	-0.335609499999993	0.0209715897145499	NA	NA	NA	NA
Fatty Acid Elongation & Wax Biosynthesis	Lipid Transfer Protein type 1	AT2G38540	-0.179193222222224	0.000117329343123743	NA	NA	NA	NA
Fatty Acid Elongation & Wax Biosynthesis	Bifunctional Wax Ester Synthase / Diacylglycerol Acyltransferase	AT2G38995	NA	NA	NA	NA	NA	NA
Fatty Acid Elongation & Wax Biosynthesis	ABC Transporter	AT2G39350	NA	NA	NA	NA	NA	NA
Fatty Acid Elongation & Wax Biosynthesis	MPK6	AT2G43790	NA	NA	NA	NA	NA	NA
Fatty Acid Elongation & Wax Biosynthesis	Lipid Transfer Protein type 5	AT2G44290	NA	NA	NA	NA	NA	NA
Fatty Acid Elongation & Wax Biosynthesis	Lipid Transfer Protein type 5	AT2G44300	-0.729947305555552	8.74788674191589e-05	NA	NA	NA	NA
Fatty Acid Elongation & Wax Biosynthesis	Ketoacyl-CoA Synthase	AT2G46720	NA	NA	NA	NA	NA	NA
Fatty Acid Elongation & Wax Biosynthesis	ATP Citrate Lyase B subunit	AT3G06650	NA	NA	-0.106339555555543	0.0297153949188553	NA	NA
Fatty Acid Elongation & Wax Biosynthesis	Lipid Transfer Protein type 3	AT3G07450	0.16900061111111	0.00641544244332363	NA	NA	NA	NA
Fatty Acid Elongation & Wax Biosynthesis	Lipid Transfer Protein type 1	AT3G08770	-0.701960888888883	5.74056224742405e-06	NA	NA	NA	NA
Fatty Acid Elongation & Wax Biosynthesis	Ketoacyl-CoA Synthase	AT3G10280	0.378584222222217	0.000709072415896529	NA	NA	NA	NA
Fatty Acid Elongation & Wax Biosynthesis	ABC Transporter	AT3G13220	NA	NA	NA	NA	NA	NA
Fatty Acid Elongation & Wax Biosynthesis	Lipid Transfer Protein type 2	AT3G18280	NA	NA	NA	NA	NA	NA
Fatty Acid Elongation & Wax Biosynthesis	ABC Transporter	AT3G21090	NA	NA	NA	NA	NA	NA
Fatty Acid Elongation & Wax Biosynthesis	Lipid Transfer Protein type 5	AT3G22570	NA	NA	NA	NA	NA	NA
Fatty Acid Elongation & Wax Biosynthesis	Lipid Transfer Protein type 5	AT3G22580	NA	NA	NA	NA	NA	NA
Fatty Acid Elongation & Wax Biosynthesis	Lipid Transfer Protein type 5	AT3G22600	NA	NA	NA	NA	NA	NA
Fatty Acid Elongation & Wax Biosynthesis	Lipid Transfer Protein type 5	AT3G22620	0.853187916666673	0.00093680447861501	NA	NA	NA	NA
Fatty Acid Elongation & Wax Biosynthesis	CER2-like Protein	AT3G23840	NA	NA	NA	NA	NA	NA
Fatty Acid Elongation & Wax Biosynthesis	ABC Transporter	AT3G25620	0.18839063888889	0.0302585522637025	NA	NA	NA	NA
Fatty Acid Elongation & Wax Biosynthesis	Phytyl ester synthase	AT3G26840	NA	NA	NA	NA	NA	NA
Fatty Acid Elongation & Wax Biosynthesis	Resurrection Protein	AT3G27670	0.376052416666681	0.000810078257788537	-0.304986750000002	0.00437564525155622	NA	NA
Fatty Acid Elongation & Wax Biosynthesis	Myb Transcription Factors	AT3G28910	NA	NA	-0.354886055555557	0.0172000212996409	NA	NA
Fatty Acid Elongation & Wax Biosynthesis	Lipid Transfer Protein type 5	AT3G43720	-0.51943305555555	6.35502420570162e-05	NA	NA	NA	NA
Fatty Acid Elongation & Wax Biosynthesis	Alcohol-forming Fatty Acyl-CoA Reductase	AT3G44560	0.279747750000001	0.0146443597275519	NA	NA	NA	NA
Fatty Acid Elongation & Wax Biosynthesis	Myb Transcription Factors	AT3G47600	0.661499888888875	2.93366468018961e-05	NA	NA	NA	NA
Fatty Acid Elongation & Wax Biosynthesis	Bifunctional Wax Ester Synthase / Diacylglycerol Acyltransferase	AT3G49190	NA	NA	NA	NA	NA	NA
Fatty Acid Elongation & Wax Biosynthesis	Bifunctional Wax Ester Synthase / Diacylglycerol Acyltransferase	AT3G49200	0.934374055555554	7.44932575397558e-05	NA	NA	NA	NA
Fatty Acid Elongation & Wax Biosynthesis	Bifunctional Wax Ester Synthase / Diacylglycerol Acyltransferase	AT3G49210	1.07708844444445	8.40748203565369e-05	NA	NA	NA	NA
Fatty Acid Elongation & Wax Biosynthesis	Lipid Transfer Protein type 1	AT3G51590	0.189457472222222	0.0245213663740498	NA	NA	NA	NA
Fatty Acid Elongation & Wax Biosynthesis	Lipid Transfer Protein type 1	AT3G51600	NA	NA	NA	NA	NA	NA
Fatty Acid Elongation & Wax Biosynthesis	Lipid Transfer Protein type 3	AT3G52130	-0.634103250000006	0.000227114051219933	NA	NA	NA	NA
Fatty Acid Elongation & Wax Biosynthesis	Ketoacyl-CoA Synthase	AT3G52160	0.154453666666667	0.030558529408108	NA	NA	NA	NA
Fatty Acid Elongation & Wax Biosynthesis	ABC Transporter	AT3G52310	0.521324305555555	1.38731716904331e-05	NA	NA	NA	NA
Fatty Acid Elongation & Wax Biosynthesis	ABC Transporter	AT3G53510	NA	NA	NA	NA	NA	NA
Fatty Acid Elongation & Wax Biosynthesis	Lipid Transfer Protein type 4	AT3G53980	1.22043538888889	0.00236797284183393	NA	NA	NA	NA
Fatty Acid Elongation & Wax Biosynthesis	Pasticcino 1	AT3G54010	0.347699972222225	0.00491013869377432	NA	NA	NA	NA
Fatty Acid Elongation & Wax Biosynthesis	ABC Transporter	AT3G55090	NA	NA	NA	NA	NA	NA
Fatty Acid Elongation & Wax Biosynthesis	ABC Transporter	AT3G55100	NA	NA	NA	NA	NA	NA
Fatty Acid Elongation & Wax Biosynthesis	ABC Transporter	AT3G55110	NA	NA	NA	NA	NA	NA
Fatty Acid Elongation & Wax Biosynthesis	ABC Transporter	AT3G55130	NA	NA	NA	NA	NA	NA
Fatty Acid Elongation & Wax Biosynthesis	Alcohol-forming Fatty Acyl-CoA Reductase	AT3G56700	NA	NA	NA	NA	NA	NA
Fatty Acid Elongation & Wax Biosynthesis	Lipid Transfer Protein type 2	AT3G57310	0.156210833333331	0.0413762690454146	NA	NA	NA	NA
Fatty Acid Elongation & Wax Biosynthesis	Lipid Transfer Protein type 7	AT3G58550	1.4555015	3.97982951627576e-06	NA	NA	NA	NA
Fatty Acid Elongation & Wax Biosynthesis	CER7 Protein involved in wax synthesis	AT3G60500	NA	NA	-0.27556122222222	0.00284217132897335	NA	NA
Fatty Acid Elongation & Wax Biosynthesis	Homeodomain glabrous1	AT3G61150	NA	NA	NA	NA	NA	NA
Fatty Acid Elongation & Wax Biosynthesis	Lipid Transfer Protein type 1	AT4G08530	NA	NA	NA	NA	NA	NA
Fatty Acid Elongation & Wax Biosynthesis	Lipid Transfer Protein type 5	AT4G08670	NA	NA	NA	NA	NA	NA
Fatty Acid Elongation & Wax Biosynthesis	Lipid Transfer Protein type 5	AT4G12360	NA	NA	-0.137746027777779	0.0176775762589919	NA	NA
Fatty Acid Elongation & Wax Biosynthesis	CER2-like Protein	AT4G13840	NA	NA	NA	NA	NA	NA
Fatty Acid Elongation & Wax Biosynthesis	Lipid Transfer Protein type 5	AT4G14815	NA	NA	NA	NA	NA	NA
Fatty Acid Elongation & Wax Biosynthesis	Lipid Transfer Protein type 6	AT4G22490	0.346703999999999	0.00285108337291335	NA	NA	NA	NA
Fatty Acid Elongation & Wax Biosynthesis	Lipid Transfer Protein type 6	AT4G22520	NA	NA	NA	NA	NA	NA
Fatty Acid Elongation & Wax Biosynthesis	Lipid Transfer Protein type 5	AT4G22630	NA	NA	NA	NA	NA	NA
Fatty Acid Elongation & Wax Biosynthesis	Lipid Transfer Protein type 5	AT4G22640	NA	NA	NA	NA	NA	NA
Fatty Acid Elongation & Wax Biosynthesis	CER2-like Protein	AT4G24510	-0.259642777777769	0.00490715254328194	NA	NA	NA	NA
Fatty Acid Elongation & Wax Biosynthesis	ABC Transporter	AT4G25750	NA	NA	-0.172625055555557	0.0176461113411161	NA	NA
Fatty Acid Elongation & Wax Biosynthesis	ABC Transporter	AT4G27420	NA	NA	NA	NA	NA	NA
Fatty Acid Elongation & Wax Biosynthesis	Lipid Transfer Protein type 8	AT4G28395	NA	NA	NA	NA	NA	NA
Fatty Acid Elongation & Wax Biosynthesis	Lipid Transfer Protein type 3	AT4G30880	NA	NA	NA	NA	NA	NA
Fatty Acid Elongation & Wax Biosynthesis	Midchain Alkane Hydroxylase / Cytochrome P450, 96A	AT4G32170	0.120443472222222	0.0256440813325063	-0.125292972222223	0.0205965482676216	NA	NA
Fatty Acid Elongation & Wax Biosynthesis	Lipid Transfer Protein type 1	AT4G33355	0.161972166666666	0.0304463252610698	NA	NA	NA	NA
Fatty Acid Elongation & Wax Biosynthesis	Lipid Transfer Protein type 3	AT4G33550	NA	NA	NA	NA	NA	NA
Fatty Acid Elongation & Wax Biosynthesis	ERAD-pathway E3 ubiquitin ligase	AT4G34100	0.380082055555557	0.00101347415755303	NA	NA	NA	NA
Fatty Acid Elongation & Wax Biosynthesis	Ketoacyl-CoA Synthase	AT4G34250	-0.813037499999993	0.000160390878735146	NA	NA	NA	NA
Fatty Acid Elongation & Wax Biosynthesis	Ketoacyl-CoA Synthase	AT4G34510	NA	NA	NA	NA	NA	NA
Fatty Acid Elongation & Wax Biosynthesis	Ketoacyl-CoA Synthase	AT4G34520	NA	NA	NA	NA	NA	NA
Fatty Acid Elongation & Wax Biosynthesis	Midchain Alkane Hydroxylase / Cytochrome P450, 96A	AT4G39480	NA	NA	NA	NA	NA	NA
Fatty Acid Elongation & Wax Biosynthesis	Midchain Alkane Hydroxylase / Cytochrome P450, 96A	AT4G39490	NA	NA	NA	NA	NA	NA
Fatty Acid Elongation & Wax Biosynthesis	Midchain Alkane Hydroxylase / Cytochrome P450, 96A	AT4G39500	NA	NA	NA	NA	NA	NA
Fatty Acid Elongation & Wax Biosynthesis	Midchain Alkane Hydroxylase / Cytochrome P450, 96A	AT4G39510	NA	NA	NA	NA	NA	NA
Fatty Acid Elongation & Wax Biosynthesis	Lipid Transfer Protein type 1	AT5G01870	NA	NA	NA	NA	NA	NA
Fatty Acid Elongation & Wax Biosynthesis	Midchain Alkane Hydroxylase / Cytochrome P450, 96A	AT5G02900	NA	NA	-0.115713944444444	0.00354744224627431	NA	NA
Fatty Acid Elongation & Wax Biosynthesis	Ketoacyl-CoA Synthase	AT5G04530	-0.814872944444451	0.000321782764617433	NA	NA	NA	NA
Fatty Acid Elongation & Wax Biosynthesis	Lipid Transfer Protein type 4	AT5G05960	NA	NA	NA	NA	NA	NA
Fatty Acid Elongation & Wax Biosynthesis	ABC Transporter	AT5G06530	0.538177666666666	0.000469675606718039	NA	NA	NA	NA
Fatty Acid Elongation & Wax Biosynthesis	Lipid Transfer Protein type 3	AT5G07230	NA	NA	NA	NA	NA	NA
Fatty Acid Elongation & Wax Biosynthesis	Lipid Transfer Protein type 5	AT5G09370	NA	NA	NA	NA	NA	NA
Fatty Acid Elongation & Wax Biosynthesis	Bifunctional Wax Ester Synthase / Diacylglycerol Acyltransferase	AT5G12420	0.685570388888881	0.00740031697416919	NA	NA	NA	NA
Fatty Acid Elongation & Wax Biosynthesis	Bifunctional Wax Ester Synthase / Diacylglycerol Acyltransferase	AT5G16350	NA	NA	-0.473079944444448	0.0103694793437499	NA	NA
Fatty Acid Elongation & Wax Biosynthesis	ABC Transporter	AT5G19410	0.256777444444445	6.15841996081409e-05	NA	NA	NA	NA
Fatty Acid Elongation & Wax Biosynthesis	Alcohol-forming Fatty Acyl-CoA Reductase	AT5G22420	NA	NA	NA	NA	NA	NA
Fatty Acid Elongation & Wax Biosynthesis	Bifunctional Wax Ester Synthase / Diacylglycerol Acyltransferase	AT5G22490	0.1961305	0.0145496741182242	NA	NA	NA	NA
Fatty Acid Elongation & Wax Biosynthesis	CER1-like3	AT5G28280	NA	NA	NA	NA	NA	NA
Fatty Acid Elongation & Wax Biosynthesis	Bifunctional Wax Ester Synthase / Diacylglycerol Acyltransferase	AT5G37300	-0.789743416666668	0.0221832359551753	NA	NA	NA	NA
Fatty Acid Elongation & Wax Biosynthesis	Lipid Transfer Protein type 2	AT5G38160	0.197156527777777	0.0023219187739741	NA	NA	NA	NA
Fatty Acid Elongation & Wax Biosynthesis	Lipid Transfer Protein type 2	AT5G38170	NA	NA	NA	NA	NA	NA
Fatty Acid Elongation & Wax Biosynthesis	Lipid Transfer Protein type 2	AT5G38180	NA	NA	NA	NA	NA	NA
Fatty Acid Elongation & Wax Biosynthesis	gnom like1-1	AT5G39500	0.106543166666667	0.0474758842303474	-0.120258166666666	0.0258890700306374	NA	NA
Fatty Acid Elongation & Wax Biosynthesis	Lipid Transfer Protein type 3	AT5G48485	NA	NA	NA	NA	NA	NA
Fatty Acid Elongation & Wax Biosynthesis	Lipid Transfer Protein type 3	AT5G48490	-0.886909472222227	8.5348995262344e-06	-0.332598583333327	0.0313347758456695	NA	NA
Fatty Acid Elongation & Wax Biosynthesis	Ketoacyl-CoA Synthase	AT5G49070	NA	NA	NA	NA	NA	NA
Fatty Acid Elongation & Wax Biosynthesis	ATP Citrate Lyase B subunit	AT5G49460	-0.683278972222226	7.57438077538164e-07	-0.242754972222226	0.0123945830782272	NA	NA
Fatty Acid Elongation & Wax Biosynthesis	Wax Synthase	AT5G51420	0.318560749999998	0.000667689783875109	NA	NA	NA	NA
Fatty Acid Elongation & Wax Biosynthesis	Lipid Transfer Protein type 3	AT5G52160	NA	NA	NA	NA	NA	NA
Fatty Acid Elongation & Wax Biosynthesis	Midchain Alkane Hydroxylase / Cytochrome P450, 96A	AT5G52320	NA	NA	NA	NA	NA	NA
Fatty Acid Elongation & Wax Biosynthesis	ABC Transporter	AT5G52860	0.522377305555557	3.50977705584252e-05	-0.308456472222221	0.0041374796111179	NA	NA
Fatty Acid Elongation & Wax Biosynthesis	Bifunctional Wax Ester Synthase / Diacylglycerol Acyltransferase	AT5G53380	0.122173499999998	0.0303791725205734	NA	NA	NA	NA
Fatty Acid Elongation & Wax Biosynthesis	Bifunctional Wax Ester Synthase / Diacylglycerol Acyltransferase	AT5G53390	NA	NA	NA	NA	NA	NA
Fatty Acid Elongation & Wax Biosynthesis	Wax Synthase	AT5G55320	NA	NA	NA	NA	NA	NA
Fatty Acid Elongation & Wax Biosynthesis	Wax Synthase	AT5G55330	0.110125805555555	0.0229109221517363	NA	NA	NA	NA
Fatty Acid Elongation & Wax Biosynthesis	Wax Synthase	AT5G55340	NA	NA	NA	NA	NA	NA
Fatty Acid Elongation & Wax Biosynthesis	Wax Synthase	AT5G55350	NA	NA	NA	NA	NA	NA
Fatty Acid Elongation & Wax Biosynthesis	Wax Synthase	AT5G55360	0.201993638888888	0.00313335946659203	NA	NA	NA	NA
Fatty Acid Elongation & Wax Biosynthesis	Wax Synthase	AT5G55370	0.342843333333331	0.00571678149804873	NA	NA	NA	NA
Fatty Acid Elongation & Wax Biosynthesis	Wax Synthase	AT5G55380	NA	NA	NA	NA	NA	NA
Fatty Acid Elongation & Wax Biosynthesis	Lipid Transfer Protein type 3	AT5G55410	1.3768785	0.00233984774787326	NA	NA	NA	NA
Fatty Acid Elongation & Wax Biosynthesis	Lipid Transfer Protein type 3	AT5G55450	0.942190972222222	2.44550455277102e-06	NA	NA	NA	NA
Fatty Acid Elongation & Wax Biosynthesis	Lipid Transfer Protein type 3	AT5G55460	1.61723722222222	8.43375165672961e-07	NA	NA	NA	NA
Fatty Acid Elongation & Wax Biosynthesis	Lipid Transfer Protein type 3	AT5G56480	NA	NA	NA	NA	NA	NA
Fatty Acid Elongation & Wax Biosynthesis	CER3 Protein	AT5G57800	-0.225551083333344	0.00966730841286146	-0.21851230555556	0.0118254097609518	NA	NA
Fatty Acid Elongation & Wax Biosynthesis	Lipid Transfer Protein type 1	AT5G59310	0.473880833333324	0.00155035624864953	NA	NA	NA	NA
Fatty Acid Elongation & Wax Biosynthesis	Lipid Transfer Protein type 1	AT5G59320	NA	NA	NA	NA	NA	NA
Fatty Acid Elongation & Wax Biosynthesis	Hydroxyacyl-CoA Dehydratase	AT5G59770	NA	NA	NA	NA	NA	NA
Fatty Acid Elongation & Wax Biosynthesis	ABC Transporter	AT5G60740	NA	NA	NA	NA	NA	NA
Fatty Acid Elongation & Wax Biosynthesis	A member of the ethylene response factor subfamily B-3 of ERF/AP2 transcription factor family.	AT5G61590	NA	NA	NA	NA	NA	NA
Fatty Acid Elongation & Wax Biosynthesis	Lipid Transfer Protein type 1	AT5G62065	NA	NA	NA	NA	NA	NA
Fatty Acid Elongation & Wax Biosynthesis	Lipid Transfer Protein type 3	AT5G62080	NA	NA	NA	NA	NA	NA
Fatty Acid Elongation & Wax Biosynthesis	Myb Transcription Factors	AT5G62470	NA	NA	NA	NA	NA	NA
Fatty Acid Elongation & Wax Biosynthesis	Fatty alcohol:caffeoyl-CoA caffeoyl transferase	AT5G63560	1.07010616666666	0.000169809018488017	NA	NA	NA	NA
Fatty Acid Elongation & Wax Biosynthesis	Lipid Transfer Protein type 5	AT5G64080	-0.601802916666676	0.000120551978293034	NA	NA	NA	NA
Fatty Acid Elongation & Wax Biosynthesis Cutin Synthesis & Transport 1	SHN Transcription Factors	AT1G15360	NA	NA	NA	NA	NA	NA
Fatty Acid Elongation & Wax Biosynthesis Cutin Synthesis & Transport 1	ABC Transporter	AT1G51460	NA	NA	NA	NA	NA	NA
Fatty Acid Elongation & Wax Biosynthesis Cutin Synthesis & Transport 1	SHN Transcription Factors	AT5G11190	0.722926472222222	1.30410180149651e-05	NA	NA	NA	NA
Fatty Acid Elongation & Wax Biosynthesis Cutin Synthesis & Transport 1 Suberin Synthesis & Transport 1	Long-Chain Acyl-CoA Synthetase	AT1G49430	-0.620696555555559	4.07106026042933e-06	NA	NA	NA	NA
Fatty Acid Elongation & Wax Biosynthesis Cutin Synthesis & Transport 1 Suberin Synthesis & Transport 1	Long-Chain Acyl-CoA Synthetase	AT1G64400	NA	NA	NA	NA	NA	NA
Fatty Acid Elongation & Wax Biosynthesis Cutin Synthesis & Transport 1 Suberin Synthesis & Transport 1	Long-Chain Acyl-CoA Synthetase	AT2G47240	NA	NA	NA	NA	NA	NA
Fatty Acid Elongation & Wax Biosynthesis Cutin Synthesis & Transport 1 Suberin Synthesis & Transport 1	SHN Transcription Factors	AT5G25390	NA	NA	NA	NA	NA	NA
Fatty Acid Elongation & Wax Biosynthesis Cutin Synthesis & Transport 2 Suberin Synthesis & Transport 3	ABC Transporter	AT1G17840	NA	NA	-0.190883666666673	0.0130920525350442	NA	NA
Fatty Acid Elongation & Wax Biosynthesis Suberin Synthesis & Transport 1	Ketoacyl-CoA Synthase	AT1G01120	-0.490000944444458	0.00067413573623265	NA	NA	NA	NA
Fatty Acid Elongation & Wax Biosynthesis Suberin Synthesis & Transport 1	Ketoacyl-CoA Synthase	AT1G04220	nd	nd	nd	nd	nd	nd
Fatty Acid Elongation & Wax Biosynthesis Suberin Synthesis & Transport 1	Ketoacyl-CoA Synthase	AT1G19440	-0.540530666666666	7.40456033081466e-05	NA	NA	NA	NA
Fatty Acid Elongation & Wax Biosynthesis Suberin Synthesis & Transport 1	Ketoacyl-CoA Synthase	AT1G25450	-0.554778527777785	0.000173185615025026	-0.305432361111118	0.0187475613888126	NA	NA
Fatty Acid Elongation & Wax Biosynthesis Suberin Synthesis & Transport 1	Ketoacyl-CoA Reductase	AT1G67730	NA	NA	NA	NA	NA	NA
Fatty Acid Elongation & Wax Biosynthesis Suberin Synthesis & Transport 1	Ketoacyl-CoA Synthase	AT1G68530	NA	NA	NA	NA	NA	NA
Fatty Acid Elongation & Wax Biosynthesis Suberin Synthesis & Transport 1	Alcohol-forming Fatty Acyl-CoA Reductase MALE STERILITY 2 / FAR2	AT3G11980	0.143179	0.0307532916828308	-0.162627500000002	0.0150024901512227	NA	NA
Fatty Acid Elongation & Wax Biosynthesis Suberin Synthesis & Transport 1	Alcohol-forming Fatty Acyl-CoA Reductase	AT3G44540	NA	NA	NA	NA	NA	NA
Fatty Acid Elongation & Wax Biosynthesis Suberin Synthesis & Transport 1	Alcohol-forming Fatty Acyl-CoA Reductase	AT3G44550	0.37222186111111	2.8432125177251e-05	NA	NA	NA	NA
Fatty Acid Elongation & Wax Biosynthesis Suberin Synthesis & Transport 1	Enoyl-CoA Reductase	AT3G55360	-0.258303388888893	0.0137965109232512	NA	NA	NA	NA
Fatty Acid Elongation & Wax Biosynthesis Suberin Synthesis & Transport 1	Myb Transcription Factors	AT4G28110	0.238467361111112	0.00191689681667651	NA	NA	NA	NA
Fatty Acid Elongation & Wax Biosynthesis Suberin Synthesis & Transport 1	Alcohol-forming Fatty Acyl-CoA Reductase	AT4G33790	-2.54887091666668	8.86535075532331e-11	NA	NA	NA	NA
Fatty Acid Elongation & Wax Biosynthesis Suberin Synthesis & Transport 1	Hydroxyacyl-CoA Dehydratase	AT5G10480	-0.37734622222221	0.00318615727231394	NA	NA	NA	NA
Fatty Acid Elongation & Wax Biosynthesis Suberin Synthesis & Transport 1	Alcohol-forming Fatty Acyl-CoA Reductase	AT5G22500	-0.329088583333334	0.0337475357506192	NA	NA	NA	NA
Fatty Acid Elongation & Wax Biosynthesis Suberin Synthesis & Transport 1	Ketoacyl-CoA Synthase	AT5G43760	NA	NA	NA	NA	NA	NA
Fatty Acid Elongation & Wax Biosynthesis Suberin Synthesis & Transport 3	Lipid Transfer Protein type 5	AT1G27950	-0.512614138888884	3.9201160265486e-07	NA	NA	NA	NA
Fatty Acid Elongation & Wax Biosynthesis Suberin Synthesis & Transport 3	Lipid Transfer Protein type 5	AT2G48130	1.07294658333333	1.01912756491853e-06	NA	NA	NA	NA
Fatty Acid Elongation & Wax Biosynthesis Suberin Synthesis & Transport 3	Lipid Transfer Protein type 5	AT2G48140	1.47685169444444	1.06702753247454e-05	NA	NA	NA	NA
Fatty Acid Elongation & Wax Biosynthesis Suberin Synthesis & Transport 3	ABC Transporter	AT5G13580	NA	NA	NA	NA	NA	NA
Fatty Acid Elongation & Wax Biosynthesis Suberin Synthesis & Transport 3	Lipid Transfer Protein type 5	AT5G13900	NA	NA	NA	NA	NA	NA
Fatty Acid Synthesis	Pyruvate Dehydrogenase alpha subunit, E1a component of Pyruvate Dehydrogenase Complex	AT1G01090	-0.320473111111109	0.000126223282967915	NA	NA	NA	NA
Fatty Acid Synthesis	Ketoacyl-ACP Reductase	AT1G24360	-0.334591277777779	0.0162416619546438	NA	NA	NA	NA
Fatty Acid Synthesis	Pyruvate Dehydrogenase beta subunit, E1b component of Pyruvate Dehydrogenase Complex	AT1G30120	-0.412841527777785	7.33647252080445e-07	-0.145990583333334	0.0125452609008048	NA	NA
Fatty Acid Synthesis	Dihydrolipoamide Acetyltransferase, E2 component of Pyruvate Dehydrogenase Complex	AT1G34430	-0.554545722222227	5.35211782089499e-06	NA	NA	NA	NA
Fatty Acid Synthesis	Acetyl-CoA Carboxylase	AT1G36180	NA	NA	NA	NA	NA	NA
Fatty Acid Synthesis	Acyl Carrier Protein	AT1G54580	NA	NA	NA	NA	NA	NA
Fatty Acid Synthesis	Acyl Carrier Protein	AT1G54630	NA	NA	NA	NA	NA	NA
Fatty Acid Synthesis	Ketoacyl-ACP Reductase	AT1G62610	NA	NA	NA	NA	NA	NA
Fatty Acid Synthesis	Ketoacyl-ACP Synthase III	AT1G62640	NA	NA	NA	NA	NA	NA
Fatty Acid Synthesis	Enoyl-ACP Reductase	AT2G05990	-0.860486611111101	5.03603275340392e-09	NA	NA	NA	NA
Fatty Acid Synthesis	Hydroxyacyl-ACP Dehydrase	AT2G22230	-1.21741824999999	1.56249371947621e-06	NA	NA	NA	NA
Fatty Acid Synthesis	Malonyl-CoA : ACP Malonyltransferase	AT2G30200	-0.906504444444443	3.7831601795094e-06	NA	NA	NA	NA
Fatty Acid Synthesis	Pyruvate Dehydrogenase beta subunit, E1b component of Pyruvate Dehydrogenase Complex	AT2G34590	NA	NA	NA	NA	NA	NA
Fatty Acid Synthesis	Carboxyltransferase alpha Subunit of Heteromeric ACCase	AT2G38040	NA	NA	NA	NA	NA	NA
Fatty Acid Synthesis	Acyl Carrier Protein	AT3G05020	NA	NA	NA	NA	NA	NA
Fatty Acid Synthesis	Holo-ACP Synthase	AT3G11470	-0.220545388888884	0.0068784373853803	NA	NA	NA	NA
Fatty Acid Synthesis	Dihydrolipoamide Dehydrogenase, E3 component of Pyruvate Dehydrogenase Complex	AT3G16950	-0.447055944444434	0.000951865314414899	NA	NA	NA	NA
Fatty Acid Synthesis	Dihydrolipoamide Acetyltransferase, E2 component of Pyruvate Dehydrogenase Complex	AT3G25860	-1.15946716666668	0.000443510437298524	NA	NA	NA	NA
Fatty Acid Synthesis	Ketoacyl-ACP Reductase	AT3G46170	0.293897583333333	0.0307462993881832	NA	NA	NA	NA
Fatty Acid Synthesis	Ketoacyl-ACP Reductase	AT3G55290	NA	NA	-0.283197333333341	0.00590984808956816	NA	NA
Fatty Acid Synthesis	Ketoacyl-ACP Reductase	AT3G55310	NA	NA	NA	NA	NA	NA
Fatty Acid Synthesis	PII protein	AT4G01900	NA	NA	NA	NA	NA	NA
Fatty Acid Synthesis	Dihydrolipoamide Dehydrogenase, E3 component of Pyruvate Dehydrogenase Complex	AT4G16155	-0.57374533333332	3.87249959697039e-08	NA	NA	NA	NA
Fatty Acid Synthesis	Acyl Carrier Protein	AT4G25050	NA	NA	NA	NA	NA	NA
Fatty Acid Synthesis	Lipoyltransferase	AT4G31050	NA	NA	NA	NA	NA	NA
Fatty Acid Synthesis	Lipoate Synthase	AT5G08415	-0.265458666666668	0.0132083127706497	NA	NA	NA	NA
Fatty Acid Synthesis	Hydroxyacyl-ACP Dehydrase	AT5G10160	NA	NA	NA	NA	NA	NA
Fatty Acid Synthesis	Biotin Carboxyl Carrier Protein of Heteromeric ACCase	AT5G15530	NA	NA	NA	NA	NA	NA
Fatty Acid Synthesis	Biotin Carboxyl Carrier Protein of Heteromeric ACCase	AT5G16390	-0.424159999999992	0.000119372965017581	NA	NA	NA	NA
Fatty Acid Synthesis	Acyl Carrier Protein	AT5G27200	-0.156605138888891	0.0406126482776531	-0.168563749999999	0.0279121298590255	NA	NA
Fatty Acid Synthesis	Biotin Carboxylase of Heteromeric ACCase	AT5G35360	NA	NA	NA	NA	NA	NA
Fatty Acid Synthesis	Ketoacyl-ACP Synthase I	AT5G46290	-0.619461638888901	1.06269532183549e-05	NA	NA	NA	NA
Fatty Acid Synthesis	Carboxyltransferase beta Subunit of Heteromeric ACCase	ATCG00500	10.2754658941667	0.00418728486418024	NA	NA	NA	NA
Fatty Acid Synthesis Cutin Synthesis & Transport 1	WRINKLED3 transcription factor 3	AT1G16060	0.423191611111108	1.3081948555846e-06	-0.383132611111125	4.01606661316793e-06	NA	NA
Fatty Acid Synthesis Cutin Synthesis & Transport 1	WRINKLED4 transcription factor	AT1G79700	NA	NA	NA	NA	NA	NA
Fatty Acid Synthesis Fatty Acid Elongation, Desaturation & Export From Plastid	Ketoacyl-ACP Synthase II	AT1G74960	-0.593044000000009	0.000487618133356876	NA	NA	NA	NA
Fatty Acid Synthesis Fatty Acid Elongation, Desaturation & Export From Plastid Prokaryotic Galactolipid, Sulfolipid, & Phospholipid Synthesis 1	Acyl-ACP Thioesterase B	AT1G08510	NA	NA	NA	NA	NA	NA
Fatty Acid Synthesis Fatty Acid Elongation, Desaturation & Export From Plastid Prokaryotic Galactolipid, Sulfolipid, & Phospholipid Synthesis 1	Stearoyl-ACP Desaturase	AT1G43800	NA	NA	NA	NA	NA	NA
Fatty Acid Synthesis Fatty Acid Elongation, Desaturation & Export From Plastid Prokaryotic Galactolipid, Sulfolipid, & Phospholipid Synthesis 1	ABC Acyl Transporter	AT1G54350	NA	NA	-0.168394861111118	0.0337145690325195	NA	NA
Fatty Acid Synthesis Fatty Acid Elongation, Desaturation & Export From Plastid Prokaryotic Galactolipid, Sulfolipid, & Phospholipid Synthesis 1	Long-Chain Acyl-CoA Synthetase	AT1G77590	-0.335401722222235	6.81475855312745e-05	NA	NA	NA	NA
Fatty Acid Synthesis Fatty Acid Elongation, Desaturation & Export From Plastid Prokaryotic Galactolipid, Sulfolipid, & Phospholipid Synthesis 1	Long-Chain Acyl-CoA Synthetase	AT2G04350	0.334877166666657	0.00126634411298609	NA	NA	NA	NA
Fatty Acid Synthesis Fatty Acid Elongation, Desaturation & Export From Plastid Prokaryotic Galactolipid, Sulfolipid, & Phospholipid Synthesis 1	Stearoyl-ACP Desaturase	AT2G43710	NA	NA	NA	NA	NA	NA
Fatty Acid Synthesis Fatty Acid Elongation, Desaturation & Export From Plastid Prokaryotic Galactolipid, Sulfolipid, & Phospholipid Synthesis 1	Stearoyl-ACP Desaturase	AT3G02610	0.65170661111111	0.000212788742425133	NA	NA	NA	NA
Fatty Acid Synthesis Fatty Acid Elongation, Desaturation & Export From Plastid Prokaryotic Galactolipid, Sulfolipid, & Phospholipid Synthesis 1	Stearoyl-ACP Desaturase	AT3G02620	0.597152777777777	3.42150346800002e-08	-0.130119722222223	0.042960887019205	NA	NA
Fatty Acid Synthesis Fatty Acid Elongation, Desaturation & Export From Plastid Prokaryotic Galactolipid, Sulfolipid, & Phospholipid Synthesis 1	Stearoyl-ACP Desaturase	AT3G02630	NA	NA	NA	NA	NA	NA
Fatty Acid Synthesis Fatty Acid Elongation, Desaturation & Export From Plastid Prokaryotic Galactolipid, Sulfolipid, & Phospholipid Synthesis 1	Acyl-ACP Thioesterase A	AT3G25110	NA	NA	NA	NA	NA	NA
Fatty Acid Synthesis Fatty Acid Elongation, Desaturation & Export From Plastid Prokaryotic Galactolipid, Sulfolipid, & Phospholipid Synthesis 1	Acyl-ACP Thioesterase A	AT4G13050	NA	NA	NA	NA	NA	NA
Fatty Acid Synthesis Fatty Acid Elongation, Desaturation & Export From Plastid Prokaryotic Galactolipid, Sulfolipid, & Phospholipid Synthesis 1	Stearoyl-ACP Desaturase	AT5G16230	NA	NA	NA	NA	NA	NA
Fatty Acid Synthesis Fatty Acid Elongation, Desaturation & Export From Plastid Prokaryotic Galactolipid, Sulfolipid, & Phospholipid Synthesis 1	Stearoyl-ACP Desaturase	AT5G16240	NA	NA	NA	NA	NA	NA
Fatty Acid Synthesis Prokaryotic Galactolipid, Sulfolipid, & Phospholipid Synthesis 1	Acyl-ACP Synthetase	AT4G14070	NA	NA	NA	NA	NA	NA
Fatty Acid Synthesis Prokaryotic Galactolipid, Sulfolipid, & Phospholipid Synthesis 1 Eukaryotic Galactolipid & Sulfolipid Synthesis Lipid Trafficking	Permease-like Protein of Inner Chloroplast Envelope	AT1G19800	NA	NA	-0.190354194444433	0.0166368697922327	NA	NA
Fatty Acid Synthesis Triacylglycerol Biosynthesis	AP2 / EREBP Transcription Factors (or is it AP2 / ERWEBP)	AT3G54320	0.266268861111106	0.0129614813344416	NA	NA	NA	NA
Lipid Trafficking	Vesicle-Inducing Protein in Plastids	AT1G65260	NA	NA	NA	NA	NA	NA
Lipid Trafficking	Aminophospholipid ATPase	AT5G04930	1.06132308333334	4.55377987947174e-07	NA	NA	NA	NA
Lipid Trafficking Unknown	Translocase	AT1G59820	0.401632472222225	0.00224219880163512	NA	NA	NA	NA
Mitochondrial Fatty Acid & Lipoic Acid Synthesis	Lipoyltransferase	AT1G04640	-0.335985222222225	1.19373200597425e-05	NA	NA	NA	NA
Mitochondrial Fatty Acid & Lipoic Acid Synthesis	Ketoacyl-ACP Reductase	AT1G63380	NA	NA	NA	NA	NA	NA
Mitochondrial Fatty Acid & Lipoic Acid Synthesis	Acyl Carrier Protein	AT1G65290	NA	NA	NA	NA	NA	NA
Mitochondrial Fatty Acid & Lipoic Acid Synthesis	Ketoacyl-ACP Synthase	AT2G04540	NA	NA	-0.349853361111118	0.00181391814547924	NA	NA
Mitochondrial Fatty Acid & Lipoic Acid Synthesis	Lipoate Synthase	AT2G20860	-0.234697277777792	0.000623104493266136	-0.213396611111126	0.0014112706955251	0.26992977777775	0.0313292248686727
Mitochondrial Fatty Acid & Lipoic Acid Synthesis	Acyl Carrier Protein	AT2G44620	-0.15415080555556	0.0230935439740516	NA	NA	NA	NA
Mitochondrial Fatty Acid & Lipoic Acid Synthesis	Malonyl-CoA Synthase	AT3G16170	NA	NA	NA	NA	NA	NA
Mitochondrial Fatty Acid & Lipoic Acid Synthesis	Enoyl-ACP Reductase	AT3G45770	NA	NA	NA	NA	NA	NA
Mitochondrial Fatty Acid & Lipoic Acid Synthesis	Acyl Carrier Protein	AT5G47630	NA	NA	-0.207203916666678	0.0463371134821909	NA	NA
Mitochondrial Fatty Acid & Lipoic Acid Synthesis	Hydroxyacyl-ACP Dehydrase	AT5G60340	NA	NA	NA	NA	NA	NA
Mitochondrial Fatty Acid & Lipoic Acid Synthesis	Holo-ACP Synthase	UNKNOWN02	NA	NA	NA	NA	NA	NA
Mitochondrial Fatty Acid & Lipoic Acid Synthesis	Malonyl-CoA : ACP Malonyltransferase	UNKNOWN09	NA	NA	NA	NA	NA	NA
Mitochondrial Fatty Acid & Lipoic Acid Synthesis	Malonyl-[ACP] Synthase	UNKNOWN10	NA	NA	NA	NA	NA	NA
Mitochondrial Lipopolysaccharide Synthesis	CDP-DAG Synthase	AT1G63430	NA	NA	NA	NA	NA	NA
Mitochondrial Lipopolysaccharide Synthesis	Cardiolipin Transacylase	AT3G05510	0.718325277777773	9.85435202223062e-07	-0.291403722222211	0.00591406096617614	NA	NA
Mitochondrial Lipopolysaccharide Synthesis Cutin Synthesis & Transport 1	sn-2-Glycerol-3-Phosphate Acyltransferase	AT1G06520	0.533858	0.00111766188477093	NA	NA	NA	NA
Mitochondrial Phospholipid Synthesis	UDP-3-O-acyl N-acetylglucosamine deacetylase	AT1G24793	NA	NA	NA	NA	NA	NA
Mitochondrial Phospholipid Synthesis	UDP-3-O-acyl N-acetylglucosamine deacetylase	AT1G24880	NA	NA	NA	NA	NA	NA
Mitochondrial Phospholipid Synthesis	UDP-3-O-acyl N-acetylglucosamine deacetylase	AT1G25054	NA	NA	NA	NA	NA	NA
Mitochondrial Phospholipid Synthesis	UDP-3-O-acyl N-acetylglucosamine deacetylase	AT1G25145	NA	NA	NA	NA	NA	NA
Mitochondrial Phospholipid Synthesis	UDP-3-O-acyl N-acetylglucosamine deacetylase	AT1G25210	NA	NA	NA	NA	NA	NA
Mitochondrial Phospholipid Synthesis Mitochondrial Lipopolysaccharide Synthesis	Lipid-A-disaccharide synthase	AT2G04560	0.33430038888889	0.00297585776089667	-0.380758999999993	0.00103318732358929	NA	NA
Mitochondrial Phospholipid Synthesis Mitochondrial Lipopolysaccharide Synthesis	FAD-dependent Glycerol-3-Phosphate Dehydrogenase	AT3G10370	0.491922749999999	4.91789491556878e-05	-0.320962416666668	0.00246633048350156	NA	NA
Mitochondrial Phospholipid Synthesis Mitochondrial Lipopolysaccharide Synthesis	Tetraacyldisaccharide 4'-kinase	AT3G20480	0.440710055555554	0.000216458368890136	NA	NA	NA	NA
Mitochondrial Phospholipid Synthesis Mitochondrial Lipopolysaccharide Synthesis	Cardiolipin Synthase	AT4G04870	NA	NA	NA	NA	NA	NA
Mitochondrial Phospholipid Synthesis Mitochondrial Lipopolysaccharide Synthesis	UDP-3-O-(3-hydroxymyristoyl)glucosamine N-acyltransferase	AT4G05210	NA	NA	NA	NA	NA	NA
Mitochondrial Phospholipid Synthesis Mitochondrial Lipopolysaccharide Synthesis	UDP-3-O-(3-hydroxymyristoyl)glucosamine N-acyltransferase	AT4G21220	0.412097194444444	2.19001320901786e-06	-0.240347972222224	0.000555917125459739	NA	NA
Mitochondrial Phospholipid Synthesis Mitochondrial Lipopolysaccharide Synthesis	UDP-N-acetylglucosamine acyltransferase	AT4G29540	NA	NA	NA	NA	NA	NA
Mitochondrial Phospholipid Synthesis Mitochondrial Lipopolysaccharide Synthesis	3-deoxy-D-manno-octulosonic acid (Kdo) transferase	AT5G03770	0.507777472222224	2.30966615523882e-05	-0.197512249999993	0.0415045898221649	NA	NA
Mitochondrial Phospholipid Synthesis Oxylipin Metabolism 1 Oxylipin Metabolism 2	Acylhydrolase (DAD1-like) FAD-dependent Glycerol-3-Phosphate Dehydrogenase	AT1G30370	NA	NA	NA	NA	NA	NA
NA	NA	AT4G35791	NA	NA	NA	NA	NA	NA
NA	NA	AT4G35792	NA	NA	NA	NA	NA	NA
Oxylipin Metabolism 1	Oxo-Phytodienoic Acid Reductase	AT1G09400	NA	NA	NA	NA	NA	NA
Oxylipin Metabolism 1	Oxo-Phytodienoic Acid Reductase	AT1G17990	NA	NA	NA	NA	NA	NA
Oxylipin Metabolism 1	Jasmonic Acid Carboxyl Methyltransferase	AT1G19640	NA	NA	NA	NA	NA	NA
Oxylipin Metabolism 1	Acyl-Hydrolase (Patatin-like)	AT1G33270	0.345987722222226	7.82004645933739e-06	-0.268495555555558	0.000111055919685102	NA	NA
Oxylipin Metabolism 1	Oxo-Phytodienoic Acid Reductase	AT1G76680	0.965602805555557	9.71103648184681e-08	-0.334877250000011	0.00437363112118105	NA	NA
Oxylipin Metabolism 1	Oxo-Phytodienoic Acid Reductase	AT1G76690	0.890457333333331	1.90979128160641e-08	-0.197685333333336	0.0310069799099463	NA	NA
Oxylipin Metabolism 1	Oxo-Phytodienoic Acid Reductase	AT2G06050	0.706156111111118	0.00811712273364111	NA	NA	NA	NA
Oxylipin Metabolism 1	Acyl-Hydrolase (Patatin-like)	AT2G26560	NA	NA	NA	NA	NA	NA
Oxylipin Metabolism 1	Acyl-Hydrolase (Patatin-like)	AT2G39220	NA	NA	-0.410471611111093	1.79685409707942e-05	NA	NA
Oxylipin Metabolism 1	Acyl-Hydrolase (Patatin-like)	AT3G54950	0.492664222222215	0.0182726483872916	NA	NA	NA	NA
Oxylipin Metabolism 1	Acyl-Hydrolase (Patatin-like)	AT3G63200	-0.308989027777786	0.00862300237000387	-0.513616694444452	0.00012164563805184	NA	NA
Oxylipin Metabolism 1	Hydroperoxide Lyase	AT4G15440	NA	NA	NA	NA	NA	NA
Oxylipin Metabolism 1	Acyl-Hydrolase (Patatin-like)	AT4G29800	NA	NA	NA	NA	NA	NA
Oxylipin Metabolism 1	Acyl-Hydrolase (Patatin-like)	AT4G37050	0.26015175	0.00167492642676175	NA	NA	NA	NA
Oxylipin Metabolism 1	Acyl-Hydrolase (Patatin-like)	AT4G37060	NA	NA	NA	NA	NA	NA
Oxylipin Metabolism 1	Acyl-Hydrolase (Patatin-like)	AT4G37070	NA	NA	NA	NA	0.297414222222223	0.0448085055953613
Oxylipin Metabolism 1	Acyl-Hydrolase (Patatin-like)	AT5G43590	NA	NA	NA	NA	NA	NA
Oxylipin Metabolism 1 Oxylipin Metabolism 2	Lipid Acylhydrolase-like	AT1G02660	NA	NA	NA	NA	NA	NA
Oxylipin Metabolism 1 Oxylipin Metabolism 2	Acylhydrolase (DAD1-like)	AT1G05800	NA	NA	NA	NA	NA	NA
Oxylipin Metabolism 1 Oxylipin Metabolism 2	Acylhydrolase (DAD1-like)	AT1G06250	0.14422961111111	7.42076499245707e-05	-0.112914333333335	0.000759289645214011	NA	NA
Oxylipin Metabolism 1 Oxylipin Metabolism 2	Acylhydrolase (DAD1-like)	AT1G06800	NA	NA	NA	NA	NA	NA
Oxylipin Metabolism 1 Oxylipin Metabolism 2	Allene Oxide Synthase	AT1G13280	NA	NA	NA	NA	NA	NA
Oxylipin Metabolism 1 Oxylipin Metabolism 2	Lipoxygenase	AT1G17420	NA	NA	NA	NA	NA	NA
Oxylipin Metabolism 1 Oxylipin Metabolism 2	Acylhydrolase (DAD1-like)	AT1G51440	NA	NA	NA	NA	NA	NA
Oxylipin Metabolism 1 Oxylipin Metabolism 2	Lipoxygenase	AT1G55020	-0.413364250000009	2.06223892729216e-05	NA	NA	NA	NA
Oxylipin Metabolism 1 Oxylipin Metabolism 2	Lipoxygenase	AT1G67560	NA	NA	NA	NA	NA	NA
Oxylipin Metabolism 1 Oxylipin Metabolism 2	Lipoxygenase	AT1G72520	NA	NA	NA	NA	NA	NA
Oxylipin Metabolism 1 Oxylipin Metabolism 2	Lipid Acylhydrolase-like	AT2G05260	0.566157638888883	3.76296815138373e-06	-0.327876083333333	0.000907707890554812	NA	NA
Oxylipin Metabolism 1 Oxylipin Metabolism 2	Acylhydrolase (DAD1-like)	AT2G30550	NA	NA	NA	NA	NA	NA
Oxylipin Metabolism 1 Oxylipin Metabolism 2	Acylhydrolase (DAD1-like)	AT2G31100	NA	NA	NA	NA	NA	NA
Oxylipin Metabolism 1 Oxylipin Metabolism 2	Lipid Acylhydrolase-like	AT2G42450	0.367947805555558	0.00227020736026609	-0.342693472222225	0.0039281194901102	NA	NA
Oxylipin Metabolism 1 Oxylipin Metabolism 2	Acylhydrolase (DAD1-like)	AT2G42690	-0.650250499999994	0.00135254183437105	NA	NA	NA	NA
Oxylipin Metabolism 1 Oxylipin Metabolism 2	Acylhydrolase (DAD1-like)	AT2G44810	NA	NA	NA	NA	NA	NA
Oxylipin Metabolism 1 Oxylipin Metabolism 2	Lipid Acylhydrolase-like	AT3G07400	NA	NA	-0.243602611111126	0.0431805073757981	NA	NA
Oxylipin Metabolism 1 Oxylipin Metabolism 2	Lipid Acylhydrolase-like	AT3G14075	0.351379555555557	0.00102636782927763	-0.236570333333342	0.0180444946970042	NA	NA
Oxylipin Metabolism 1 Oxylipin Metabolism 2	Lipoxygenase	AT3G22400	NA	NA	NA	NA	NA	NA
Oxylipin Metabolism 1 Oxylipin Metabolism 2	Allene Oxide Cyclase	AT3G25760	NA	NA	NA	NA	NA	NA
Oxylipin Metabolism 1 Oxylipin Metabolism 2	Allene Oxide Cyclase	AT3G25770	NA	NA	-0.288327222222218	0.00446881231153125	NA	NA
Oxylipin Metabolism 1 Oxylipin Metabolism 2	Allene Oxide Cyclase	AT3G25780	NA	NA	NA	NA	NA	NA
Oxylipin Metabolism 1 Oxylipin Metabolism 2	Lipoxygenase	AT3G45140	-0.252678138888893	0.0108339387961359	NA	NA	NA	NA
Oxylipin Metabolism 1 Oxylipin Metabolism 2	Lipid Acylhydrolase-like	AT3G49050	NA	NA	NA	NA	NA	NA
Oxylipin Metabolism 1 Oxylipin Metabolism 2	Lipid Acylhydrolase-like	AT3G61680	NA	NA	NA	NA	NA	NA
Oxylipin Metabolism 1 Oxylipin Metabolism 2	Lipid Acylhydrolase-like	AT3G62590	0.749419777777782	7.1242467269848e-08	NA	NA	NA	NA
Oxylipin Metabolism 1 Oxylipin Metabolism 2	Lipid Acylhydrolase-like	AT4G00500	0.755011138888875	9.42760889309853e-06	NA	NA	NA	NA
Oxylipin Metabolism 1 Oxylipin Metabolism 2	Lipid Acylhydrolase-like	AT4G10950	NA	NA	-0.342317194444455	0.00376233177002541	NA	NA
Oxylipin Metabolism 1 Oxylipin Metabolism 2	Lipid Acylhydrolase-like	AT4G13550	NA	NA	NA	NA	NA	NA
Oxylipin Metabolism 1 Oxylipin Metabolism 2	Lipid Acylhydrolase-like	AT4G16070	0.438531472222222	0.000167168078054855	-0.226542194444443	0.0262191006497792	NA	NA
Oxylipin Metabolism 1 Oxylipin Metabolism 2	Acylhydrolase (DAD1-like)	AT4G16820	NA	NA	NA	NA	NA	NA
Oxylipin Metabolism 1 Oxylipin Metabolism 2	Acylhydrolase (DAD1-like)	AT4G18550	0.234991361111111	0.00711150109504298	NA	NA	NA	NA
Oxylipin Metabolism 1 Oxylipin Metabolism 2	Lipid Acylhydrolase-like	AT5G24180	NA	NA	NA	NA	NA	NA
Oxylipin Metabolism 1 Oxylipin Metabolism 2	Lipid Acylhydrolase-like	AT5G24210	NA	NA	NA	NA	NA	NA
Oxylipin Metabolism 1 Oxylipin Metabolism 2	Lipid Acylhydrolase-like	AT5G24220	NA	NA	NA	NA	NA	NA
Oxylipin Metabolism 1 Oxylipin Metabolism 2	Lipid Acylhydrolase-like	AT5G37710	0.228048194444444	0.0417048989548137	-0.38632825	0.00127273143088778	NA	NA
Oxylipin Metabolism 1 Oxylipin Metabolism 2	Allene Oxide Synthase	AT5G42650	NA	NA	-0.240867944444433	0.0286341223290008	NA	NA
Oxylipin Metabolism 1 Oxylipin Metabolism 2 Phospholipid Signaling	Phospholipase A1	AT1G31480	0.460966	0.0041284070796927	NA	NA	NA	NA
Oxylipin Metabolism 1 Oxylipin Metabolism 2 Phospholipid Signaling	Phospholipase A2	AT2G19690	-0.633124916666659	0.000470676172344561	NA	NA	NA	NA
Oxylipin Metabolism 1 Oxylipin Metabolism 2 Phospholipid Signaling	Phospholipase A2	AT3G18860	NA	NA	-0.152039583333343	0.0294555615053656	NA	NA
Oxylipin Metabolism 1 Oxylipin Metabolism 2 Phospholipid Signaling	Phospholipase A2	AT4G29070	NA	NA	NA	NA	NA	NA
Oxylipin Metabolism 1 Oxylipin Metabolism 2 Phospholipid Signaling	Phospholipase A2	AT4G29460	NA	NA	-0.169164444444445	0.0228035705337301	NA	NA
Oxylipin Metabolism 1 Oxylipin Metabolism 2 Phospholipid Signaling	Phospholipase A2	AT4G29470	NA	NA	NA	NA	NA	NA
Oxylipin Metabolism 2	NAD+ Oxidoreductase (involved in fatty acid &alpha;;-oxidation)	AT1G54100	0.746040361111116	0.000105975335328729	NA	NA	NA	NA
Oxylipin Metabolism 2	&alpha;;-Dioxygenase-Peroxidase (involved in fatty acid &alpha;;-oxidation)	AT1G73680	0.514759666666658	1.30208968653267e-07	NA	NA	NA	NA
Oxylipin Metabolism 2	&alpha;;-Dioxygenase-Peroxidase (involved in fatty acid &alpha;;-oxidation)	AT3G01420	NA	NA	NA	NA	NA	NA
Phospholipid Signaling	Phosphatidylinositol-Phosphate Kinase type IA	AT1G01460	NA	NA	NA	NA	NA	NA
Phospholipid Signaling	Phosphoinositide 5-Phosphatase Type II	AT1G05630	0.297583055555548	0.00656758103539381	-0.259162166666672	0.0161064193159016	NA	NA
Phospholipid Signaling	Fatty Acid Amide Hydrolase	AT1G08980	NA	NA	NA	NA	NA	NA
Phospholipid Signaling	Phosphatidylinositol-Phosphate Kinase type IB	AT1G10900	NA	NA	NA	NA	NA	NA
Phospholipid Signaling	Phosphatidylinositol-4-Kinase &gamma;	AT1G13640	NA	NA	NA	NA	NA	NA
Phospholipid Signaling	Sac domain-containing Phosphoinositide Phosphatase	AT1G17340	NA	NA	NA	NA	NA	NA
Phospholipid Signaling	Phosphatidylinositol-Phosphate Kinase type IB	AT1G21920	NA	NA	NA	NA	NA	NA
Phospholipid Signaling	Phosphatidylinositol-Phosphate Kinase type IB	AT1G21980	NA	NA	NA	NA	NA	NA
Phospholipid Signaling	Sac domain-containing Phosphoinositide Phosphatase	AT1G22620	0.269054222222207	0.0239997504300303	NA	NA	NA	NA
Phospholipid Signaling	Phosphatidylinositol-4-Kinase &gamma;	AT1G26270	0.514066222222216	0.000640857742234755	NA	NA	NA	NA
Phospholipid Signaling	Phosphatidylinositol-Phosphate Kinase type III	AT1G34260	0.894376111111114	3.05472749472325e-06	-0.379551055555562	0.00863881370773026	NA	NA
Phospholipid Signaling	Phosphatidylinositol-4-Kinase &alpha;;	AT1G49340	NA	NA	NA	NA	NA	NA
Phospholipid Signaling	Phosphatidylinositol-4-Kinase &alpha;;	AT1G51040	NA	NA	NA	NA	NA	NA
Phospholipid Signaling	Phospholipase D &alpha;;	AT1G52570	0.503646638888891	0.00364941855682127	NA	NA	NA	NA
Phospholipid Signaling	Lysophospholipase	AT1G52700	NA	NA	-0.686137444444451	0.000121918098054398	NA	NA
Phospholipid Signaling	Phospholipase D &alpha;;	AT1G55180	NA	NA	NA	NA	NA	NA
Phospholipid Signaling	Phosphatidylinositol-3-Kinase	AT1G60490	0.570808388888891	0.00146580803154257	NA	NA	NA	NA
Phospholipid Signaling	Phosphatidylinositol-Phosphate Kinase type IB	AT1G60890	NA	NA	NA	NA	NA	NA
Phospholipid Signaling	Phosphatidylinositol-4-Kinase &gamma;	AT1G64460	0.381049250000008	0.00146604048989248	NA	NA	NA	NA
Phospholipid Signaling	Phosphatidylinositol-4-Kinase &gamma;	AT1G64470	NA	NA	NA	NA	NA	NA
Phospholipid Signaling	Phosphoinositide 5-Phosphatase Type II	AT1G65580	NA	NA	NA	NA	NA	NA
Phospholipid Signaling	Phosphatidylinositol-Phosphate Kinase type III	AT1G71010	NA	NA	NA	NA	NA	NA
Phospholipid Signaling	Phosphatidylinositol-Phosphate Kinase type IB	AT1G77660	0.167011333333335	0.0293645099407223	NA	NA	NA	NA
Phospholipid Signaling	Phosphatidylinositol-Phosphate Kinase type IB	AT1G77740	NA	NA	-0.302304888888884	0.0068131429803862	NA	NA
Phospholipid Signaling	Phosphatidylinositol-4-Kinase &gamma;	AT2G03890	0.563165499999999	7.11356725316879e-05	-0.258842777777785	0.0308967023791684	NA	NA
Phospholipid Signaling	Phospholipase A2-ALPHA	AT2G06925	0.310595111111106	0.0135593179998655	NA	NA	NA	NA
Phospholipid Signaling	Diacylglycerol Kinase	AT2G18730	0.376887694444449	0.000190785294750308	-0.412420305555568	7.87117504545879e-05	NA	NA
Phospholipid Signaling	Golden2-like,GBF'S PRO-RICH REGION-INTERACTING FACTOR	AT2G20570	NA	NA	-0.128188944444444	0.0183748187127282	NA	NA
Phospholipid Signaling	Diacylglycerol Kinase	AT2G20900	0.384828583333335	0.00738753019874868	NA	NA	NA	NA
Phospholipid Signaling	Phosphatidylinositol-Phosphate Kinase type IB	AT2G26420	NA	NA	NA	NA	NA	NA
Phospholipid Signaling	Phosphoinositide 5-Phosphatase Type II	AT2G31830	NA	NA	-0.434154944444447	0.00148698602190521	NA	NA
Phospholipid Signaling	Phosphoinositide-specific Phospholipase C	AT2G40116	NA	NA	NA	NA	NA	NA
Phospholipid Signaling	Phosphatidylinositol-4-Kinase &gamma; type II Phosphatidylinositol-4-Kinase gamma	AT2G40850	NA	NA	NA	NA	NA	NA
Phospholipid Signaling	Phosphatidylinositol-Phosphate Kinase type IB	AT2G41210	0.383620388888881	0.00262974313022432	NA	NA	NA	NA
Phospholipid Signaling	Phospholipase D &beta;;	AT2G42010	0.323349666666658	0.00163833272061098	-0.278763277777793	0.00515513370163047	NA	NA
Phospholipid Signaling	Phosphoinositide 5-Phosphatase Type II	AT2G43900	NA	NA	NA	NA	NA	NA
Phospholipid Signaling	Diacylglycerol Kinase	AT2G46090	NA	NA	-0.169516777777785	0.00145338595115452	NA	NA
Phospholipid Signaling	Phosphatidylinositol-4-Kinase &gamma;	AT2G46500	NA	NA	NA	NA	NA	NA
Phospholipid Signaling	Phosphatidylinositol-Phosphate Kinase type IB	AT3G07960	NA	NA	NA	NA	NA	NA
Phospholipid Signaling	Phosphoinositide-specific Phospholipase C	AT3G08510	0.21873580555555	0.00422733564988346	NA	NA	NA	NA
Phospholipid Signaling	Phosphatidylinositol-Phosphate Kinase type IB	AT3G09920	-0.241778305555551	0.0443643353965992	NA	NA	NA	NA
Phospholipid Signaling	Phosphoinositide 3-Phosphatase	AT3G10550	0.274137194444441	0.0109074897697557	-0.360704138888892	0.0014313188810579	NA	NA
Phospholipid Signaling	Lysophospholipase	AT3G10840	NA	NA	NA	NA	NA	NA
Phospholipid Signaling	Sac domain-containing Phosphoinositide Phosphatase	AT3G14205	0.273961722222224	0.034081839483275	-0.374727888888893	0.00496237283396297	NA	NA
Phospholipid Signaling	Phosphatidylinositol-Phosphate Kinase type III	AT3G14270	NA	NA	NA	NA	NA	NA
Phospholipid Signaling	Lysophospholipase	AT3G15650	0.884802333333332	1.51601028893984e-07	-0.261820222222218	0.0163159111275455	NA	NA
Phospholipid Signaling	Phospholipase D &alpha;;	AT3G15730	NA	NA	NA	NA	NA	NA
Phospholipid Signaling	Phosphoinositide 3-Phosphatase	AT3G19240	0.379017138888875	0.0173688146748611	-0.317970249999991	0.044080158588679	NA	NA
Phospholipid Signaling	Sac domain-containing Phosphoinositide Phosphatase	AT3G43220	0.261000500000009	0.00843091197947333	-0.263980888888892	0.00778673580400779	NA	NA
Phospholipid Signaling	Phosphoinositide-specific Phospholipase C	AT3G47220	NA	NA	NA	NA	NA	NA
Phospholipid Signaling	Phosphoinositide-specific Phospholipase C	AT3G47290	-0.484024055555564	0.0355346566304017	NA	NA	NA	NA
Phospholipid Signaling	Phosphoinositide 3-Phosphatase	AT3G50110	NA	NA	-0.361559472222227	0.00103343872487419	NA	NA
Phospholipid Signaling	Sac domain-containing Phosphoinositide Phosphatase	AT3G51460	0.255634361111114	0.00846876712457722	-0.273252361111102	0.00531204349962876	NA	NA
Phospholipid Signaling	Sac domain-containing Phosphoinositide Phosphatase	AT3G51830	0.485148083333324	2.19423554843362e-06	-0.151088305555542	0.0426442744930393	NA	NA
Phospholipid Signaling	Phosphoinositide-specific Phospholipase C	AT3G55940	0.466103527777774	0.00207242135958004	NA	NA	NA	NA
Phospholipid Signaling	Phosphatidylinositol-4-Kinase &gamma;	AT3G56600	0.161163611111109	0.00887081054688124	NA	NA	NA	NA
Phospholipid Signaling	Phosphatidylinositol-Phosphate Kinase type IB	AT3G56960	0.906997972222222	5.44268336944515e-06	-0.30246613888889	0.0453892851627175	NA	NA
Phospholipid Signaling	Sac domain-containing Phosphoinositide Phosphatase	AT3G59770	0.4681615	8.61799349696456e-05	-0.2220238888889	0.0289961936731328	NA	NA
Phospholipid Signaling	Phospholipase D &beta;;	AT4G00240	NA	NA	NA	NA	NA	NA
Phospholipid Signaling	Phosphatidylinositol-Phosphate Kinase type IA	AT4G01190	0.542220916666667	2.98195126997504e-05	-0.270805027777779	0.0117995527635082	NA	NA
Phospholipid Signaling	Phospholipase D &gamma;	AT4G11830	0.508213527777777	0.000230829374183164	-0.249890583333335	0.040376819712318	NA	NA
Phospholipid Signaling	Phospholipase D &gamma;	AT4G11840	1.05136294444447	2.69039330797037e-06	NA	NA	NA	NA
Phospholipid Signaling	Phospholipase D &gamma;	AT4G11850	NA	NA	NA	NA	NA	NA
Phospholipid Signaling	Lysophospholipase	AT4G22300	NA	NA	NA	NA	NA	NA
Phospholipid Signaling	Diacylglycerol Kinase	AT4G28130	NA	NA	NA	NA	NA	NA
Phospholipid Signaling	Diacylglycerol Kinase	AT4G30340	NA	NA	NA	NA	0.344980722222215	0.0310682958005106
Phospholipid Signaling	Phosphatidylinositol-Phosphate Kinase type III	AT4G33240	NA	NA	NA	NA	NA	NA
Phospholipid Signaling	Glycosylphosphatidylinositol-specific Phospholipase C	AT4G34920	NA	NA	NA	NA	NA	NA
Phospholipid Signaling	Glycosylphosphatidylinositol-specific Phospholipase C	AT4G34930	NA	NA	NA	NA	NA	NA
Phospholipid Signaling	Phospholipase D &delta;	AT4G35790	NA	NA	NA	NA	NA	NA
Phospholipid Signaling	Phosphoinositide-specific Phospholipase C	AT4G38530	1.09324319444443	3.18498157688626e-07	NA	NA	NA	NA
Phospholipid Signaling	Glycosylphosphatidylinositol-specific Phospholipase C	AT4G38690	-0.354135833333342	0.00765598460677951	-0.282472777777775	0.0299066979263914	NA	NA
Phospholipid Signaling	Phosphoinositide 3-Phosphatase	AT5G04540	NA	NA	NA	NA	NA	NA
Phospholipid Signaling	Fatty Acid Amide Hydrolase	AT5G07360	NA	NA	NA	NA	NA	NA
Phospholipid Signaling	Diacylglycerol Kinase	AT5G07920	0.450853916666658	0.00112057292513967	-0.337504527777776	0.0100005035600378	NA	NA
Phospholipid Signaling	Phosphatidylinositol-4-Kinase &beta;;	AT5G09350	NA	NA	-0.308416916666668	0.0432074395722863	NA	NA
Phospholipid Signaling	Lysophospholipase	AT5G17780	-0.338710527777776	0.00845650000462401	NA	NA	NA	NA
Phospholipid Signaling	Lysophospholipase	AT5G20060	-0.860335500000009	0.00155038461652259	NA	NA	NA	NA
Phospholipid Signaling	Sac domain-containing Phosphoinositide Phosphatase	AT5G20840	NA	NA	NA	NA	NA	NA
Phospholipid Signaling	Phosphatidylinositol-4-Kinase &gamma;	AT5G24240	0.666847305555549	6.09531832367255e-06	-0.243654416666668	0.0304833306262869	NA	NA
Phospholipid Signaling	Phospholipase D &alpha;;	AT5G25370	NA	NA	-0.206422194444445	0.0131643126997833	NA	NA
Phospholipid Signaling	Phosphoinositide 3-Phosphatase	AT5G39400	NA	NA	NA	NA	NA	NA
Phospholipid Signaling	Diacylglycerol Kinase	AT5G57690	0.159464833333332	0.0292884296724003	NA	NA	NA	NA
Phospholipid Signaling	Phosphoinositide-specific Phospholipase C	AT5G58670	NA	NA	-0.697053111111117	0.00398022412114991	NA	NA
Phospholipid Signaling	Phosphoinositide-specific Phospholipase C	AT5G58690	1.20690936111112	1.05177854672933e-08	-0.4902129722222	0.000240231591794485	NA	NA
Phospholipid Signaling	Phosphoinositide-specific Phospholipase C	AT5G58700	NA	NA	NA	NA	NA	NA
Phospholipid Signaling	Diacylglycerol Kinase	AT5G63770	NA	NA	NA	NA	NA	NA
Phospholipid Signaling	Phosphatidylinositol-4-Kinase &beta;;	AT5G64070	NA	NA	-0.280781972222211	0.0437619112977438	NA	NA
Phospholipid Signaling	Fatty Acid Amide Hydrolase	AT5G64440	NA	NA	NA	NA	NA	NA
Phospholipid Signaling	Sac domain-containing Phosphoinositide Phosphatase	AT5G66020	NA	NA	NA	NA	NA	NA
Prokaryotic Galactolipid, Sulfolipid, & Phospholipid Synthesis 1	AUXIN RESPONSE FACTOR,INDOLE-3-ACETIC ACID INDUCIBLE	AT1G19220	0.384161694444444	0.00991545530931852	-0.382328805555556	0.0102136722067254	NA	NA
Prokaryotic Galactolipid, Sulfolipid, & Phospholipid Synthesis 1	Glycerol-3-Phosphate Acyltransferase	AT1G32200	NA	NA	NA	NA	NA	NA
Prokaryotic Galactolipid, Sulfolipid, & Phospholipid Synthesis 1	1-Acylglycerol-3-Phosphate Acyltransferase	AT4G30580	NA	NA	NA	NA	NA	NA
Prokaryotic Galactolipid, Sulfolipid, & Phospholipid Synthesis 1	AUXIN RESPONSE FACTOR,BIPOSTO,INDOLE-3-ACETIC ACID INDUCIBLE,MASSUGU,NON-PHOTOTROPHIC HYPOCOTYL,TRANSPORT INHIBITOR RESPONSE	AT5G20730	0.402748749999992	0.00542548044614163	NA	NA	NA	NA
Prokaryotic Galactolipid, Sulfolipid, & Phospholipid Synthesis 1	NAD-dependent Glycerol-3-Phosphate Dehydrogenase	AT5G40610	-0.570143333333337	3.66746380458726e-05	NA	NA	NA	NA
Prokaryotic Galactolipid, Sulfolipid, & Phospholipid Synthesis 1	Golden2-like,GBF'S PRO-RICH REGION-INTERACTING FACTOR	AT5G44190	-0.161899361111111	0.0199441266431209	NA	NA	-0.287985388888888	0.0373395827277533
Prokaryotic Galactolipid, Sulfolipid, & Phospholipid Synthesis 1 Eukaryotic Galactolipid & Sulfolipid Synthesis Mitochondrial Lipopolysaccharide Synthesis Phospholipid Signaling	Phosphatidate Phosphatase Phosphatidate Phosphatase / Diacylglycerol pyrophosphatase	AT3G02600	NA	NA	-0.319673250000007	0.00110125489193144	NA	NA
Prokaryotic Galactolipid, Sulfolipid, & Phospholipid Synthesis 1 Eukaryotic Galactolipid & Sulfolipid Synthesis Phospholipid Signaling	Phosphatidate Phosphatase	AT1G15080	NA	NA	NA	NA	NA	NA
Prokaryotic Galactolipid, Sulfolipid, & Phospholipid Synthesis 1 Eukaryotic Galactolipid & Sulfolipid Synthesis Phospholipid Signaling	Phosphatidate Phosphatase	AT2G01180	0.85619719444444	0.00236939424762811	NA	NA	NA	NA
Prokaryotic Galactolipid, Sulfolipid, & Phospholipid Synthesis 1 Eukaryotic Galactolipid & Sulfolipid Synthesis Phospholipid Signaling	Phosphatidate Phosphatase	AT3G18220	NA	NA	NA	NA	NA	NA
Prokaryotic Galactolipid, Sulfolipid, & Phospholipid Synthesis 1 Eukaryotic Galactolipid & Sulfolipid Synthesis Phospholipid Signaling	Phosphatidate Phosphatase	AT3G50920	NA	NA	-0.153749444444444	0.0260836487192868	NA	NA
Prokaryotic Galactolipid, Sulfolipid, & Phospholipid Synthesis 1 Eukaryotic Galactolipid & Sulfolipid Synthesis Phospholipid Signaling	Phosphatidate Phosphatase	AT4G22550	-0.379709055555559	0.00164568115199686	-0.360921388888892	0.00247297830816434	NA	NA
Prokaryotic Galactolipid, Sulfolipid, & Phospholipid Synthesis 1 Eukaryotic Galactolipid & Sulfolipid Synthesis Phospholipid Signaling	Phosphatidate Phosphatase	AT5G66450	NA	NA	-0.248965805555561	0.00311504495583358	0.423140388888879	0.00997141199469141
Prokaryotic Galactolipid, Sulfolipid, & Phospholipid Synthesis 1 Eukaryotic Galactolipid & Sulfolipid Synthesis Sphingolipid Biosynthesis 1 Phospholipid Signaling	Long Chain Base 1-Phosphate Phosphatase	AT3G58490	0.316152611111107	0.00112987280730227	-0.248473944444442	0.00723916224750434	NA	NA
Prokaryotic Galactolipid, Sulfolipid, & Phospholipid Synthesis 1 Eukaryotic Galactolipid & Sulfolipid Synthesis Sphingolipid Biosynthesis 1 Phospholipid Signaling	Long Chain Base 1-Phosphate Phosphatase Phosphatidate Phosphatase	AT5G03080	NA	NA	NA	NA	NA	NA
Prokaryotic Galactolipid, Sulfolipid, & Phospholipid Synthesis 1 Eukaryotic Galactolipid & Sulfolipid Synthesis Triacylglycerol Biosynthesis Eukaryotic Phospholipid Synthesis & Editing	Phosphatidate Phosphatase	AT3G09560	NA	NA	NA	NA	NA	NA
Prokaryotic Galactolipid, Sulfolipid, & Phospholipid Synthesis 1 Eukaryotic Galactolipid & Sulfolipid Synthesis Triacylglycerol Biosynthesis Eukaryotic Phospholipid Synthesis & Editing	Phosphatidate Phosphatase	AT5G42870	0.380972999999994	0.00804413896385051	NA	NA	NA	NA
Prokaryotic Galactolipid, Sulfolipid, & Phospholipid Synthesis 1 Mitochondrial Lipopolysaccharide Synthesis	CDP-DAG Synthase	AT4G26770	NA	NA	-0.13295038888889	0.0412760950564903	NA	NA
Prokaryotic Galactolipid, Sulfolipid, & Phospholipid Synthesis 1 Mitochondrial Phospholipid Synthesis Mitochondrial Lipopolysaccharide Synthesis	Phosphatidylglycerol-Phosphate Synthase	AT2G39290	-0.365330888888893	0.0230431737984685	-0.322660166666676	0.0437479097047485	NA	NA
Prokaryotic Galactolipid, Sulfolipid, & Phospholipid Synthesis 1 Mitochondrial Phospholipid Synthesis Mitochondrial Lipopolysaccharide Synthesis	CDP-DAG Synthase	AT2G45150	NA	NA	NA	NA	NA	NA
Prokaryotic Galactolipid, Sulfolipid, & Phospholipid Synthesis 1 Mitochondrial Phospholipid Synthesis Mitochondrial Lipopolysaccharide Synthesis	CDP-DAG Synthase	AT3G60620	-0.279791027777776	0.0100750399561047	NA	NA	NA	NA
Prokaryotic Galactolipid, Sulfolipid, & Phospholipid Synthesis 2	Chloroplast J-like Domain 1	AT1G08640	-0.293399194444435	0.0167152150111866	-0.396590694444435	0.00201268526298057	NA	NA
Prokaryotic Galactolipid, Sulfolipid, & Phospholipid Synthesis 2	MGDG Desaturase (palmitate-specific)	AT3G15850	-1.5121183611111	3.95374481288277e-08	NA	NA	NA	NA
Prokaryotic Galactolipid, Sulfolipid, & Phospholipid Synthesis 2	UDP-Glucose Pyrophosphorylase	AT3G56040	NA	NA	NA	NA	NA	NA
Prokaryotic Galactolipid, Sulfolipid, & Phospholipid Synthesis 2	plastid protein import 2	AT4G02510	-0.320774611111109	0.00654941178594474	NA	NA	NA	NA
Prokaryotic Galactolipid, Sulfolipid, & Phospholipid Synthesis 2	Phosphatidylglycerol Desaturase	AT4G27030	-0.605867222222218	4.32464645146258e-07	NA	NA	0.358933222222232	0.0268707125678489
Prokaryotic Galactolipid, Sulfolipid, & Phospholipid Synthesis 2	Oleate Desaturase	AT4G30950	-0.346783138888902	1.10933201736413e-07	NA	NA	NA	NA
Prokaryotic Galactolipid, Sulfolipid, & Phospholipid Synthesis 2 Eukaryotic Galactolipid & Sulfolipid Synthesis	Monogalactosyldiacylglycerol Synthase	AT2G11810	1.77856772222222	1.636767759032e-06	-0.534797833333336	0.0444834423652515	NA	NA
Prokaryotic Galactolipid, Sulfolipid, & Phospholipid Synthesis 2 Eukaryotic Galactolipid & Sulfolipid Synthesis	galactolipid:galactolipid galactosyltransferase	AT3G06510	NA	NA	NA	NA	NA	NA
Prokaryotic Galactolipid, Sulfolipid, & Phospholipid Synthesis 2 Eukaryotic Galactolipid & Sulfolipid Synthesis	Linoleate Desaturase	AT3G11170	-0.256657777777775	3.15610286618092e-06	NA	NA	NA	NA
Prokaryotic Galactolipid, Sulfolipid, & Phospholipid Synthesis 2 Eukaryotic Galactolipid & Sulfolipid Synthesis	Digalactosyldiacylglycerol Synthase	AT3G11670	0.385758416666674	0.0234535430817563	NA	NA	NA	NA
Prokaryotic Galactolipid, Sulfolipid, & Phospholipid Synthesis 2 Eukaryotic Galactolipid & Sulfolipid Synthesis	Digalactosyldiacylglycerol Synthase	AT4G00550	0.626456055555556	5.83373864372344e-07	-0.227910166666661	0.00920907728634507	NA	NA
Prokaryotic Galactolipid, Sulfolipid, & Phospholipid Synthesis 2 Eukaryotic Galactolipid & Sulfolipid Synthesis	Monogalactosyldiacylglycerol Synthase	AT4G31780	-0.247881166666667	0.0060417877371214	-0.24959233333335	0.00575565970692292	NA	NA
Prokaryotic Galactolipid, Sulfolipid, & Phospholipid Synthesis 2 Eukaryotic Galactolipid & Sulfolipid Synthesis	UDP-Sulfoquinovose Synthase	AT4G33030	-0.784543277777784	0.00330159518654338	NA	NA	NA	NA
Prokaryotic Galactolipid, Sulfolipid, & Phospholipid Synthesis 2 Eukaryotic Galactolipid & Sulfolipid Synthesis	UDP-sulfoquinovose:DAG sulfoquinovosyltransferase	AT5G01220	NA	NA	NA	NA	NA	NA
Prokaryotic Galactolipid, Sulfolipid, & Phospholipid Synthesis 2 Eukaryotic Galactolipid & Sulfolipid Synthesis	Linoleate Desaturase	AT5G05580	-0.674381861111109	4.250688974726e-07	-0.256343472222226	0.00560388760206485	NA	NA
Prokaryotic Galactolipid, Sulfolipid, & Phospholipid Synthesis 2 Eukaryotic Galactolipid & Sulfolipid Synthesis	Monogalactosyldiacylglycerol Synthase	AT5G20410	0.533198611111101	0.000733037256674719	-0.477558666666667	0.00185245232105735	NA	NA
Prokaryotic Galactolipid, Sulfolipid, & Phospholipid Synthesis 2 Sphingolipid Biosynthesis 1	Dihydrosphingosine Delta-4 Desaturase sphingolipid √é‚Äù4-desaturase	AT4G04930	NA	NA	NA	NA	NA	NA
Sphingolipid Biosynthesis 1	Ceramide Synthase	AT1G13580	NA	NA	-0.357161305555559	0.00193460267615101	NA	NA
Sphingolipid Biosynthesis 1	Sphingobase C4-Hydroxylase	AT1G14290	-0.911937055555552	5.93381025896478e-07	NA	NA	NA	NA
Sphingolipid Biosynthesis 1	Sphingobase C4-Hydroxylase	AT1G69640	0.320820277777773	8.68871544915739e-05	-0.136517277777778	0.0494737481933311	NA	NA
Sphingolipid Biosynthesis 1	Fatty Acid 2-hydroxylase	AT2G34770	0.273926277777784	0.00269179262947288	NA	NA	NA	NA
Sphingolipid Biosynthesis 1	Sphingobase-D8 Desaturase	AT2G46210	0.158727638888887	0.0252190386292093	NA	NA	NA	NA
Sphingolipid Biosynthesis 1	Ketosphinganine Reductase	AT3G06060	-0.635068750000001	0.00146483582209872	NA	NA	NA	NA
Sphingolipid Biosynthesis 1	Ceramide Synthase	AT3G19260	0.628444277777779	1.48463981148419e-05	NA	NA	0.463763666666656	0.0437263895816381
Sphingolipid Biosynthesis 1	Ceramide Synthase	AT3G25540	NA	NA	-0.178758249999991	0.0070084984971106	NA	NA
Sphingolipid Biosynthesis 1	Subunit of Serine Palmitoyltransferase (LCB2b)	AT3G48780	0.447697472222215	4.85251516316005e-05	NA	NA	NA	NA
Sphingolipid Biosynthesis 1	Sphingobase-D8 Desaturase	AT3G61580	-0.420065166666661	0.0337212466149819	NA	NA	NA	NA
Sphingolipid Biosynthesis 1	Fatty Acid 2-hydroxylase	AT4G20870	NA	NA	NA	NA	NA	NA
Sphingolipid Biosynthesis 1	Subunit of Serine Palmitoyltransferase (LCB1)	AT4G36480	0.278498527777775	0.0220800773184491	-0.281211472222242	0.0209081065783423	NA	NA
Sphingolipid Biosynthesis 1	Ketosphinganine Reductase	AT5G19200	NA	NA	NA	NA	NA	NA
Sphingolipid Biosynthesis 1	Subunit of Serine Palmitoyltransferase (LCB2a)	AT5G23670	0.272287000000008	0.00333298611138154	NA	NA	NA	NA
Sphingolipid Biosynthesis 1	Arabidopsis Bax inhibitor-1	AT5G47120	NA	NA	NA	NA	NA	NA
Sphingolipid Biosynthesis 1 Sphingolipid Biosynthesis 2	Small subunits of Serine palmitoyltransferase a	AT1G06515	nd	nd	nd	nd	nd	nd
Sphingolipid Biosynthesis 1 Sphingolipid Biosynthesis 2	Small subunits of Serine palmitoyltransferase b	AT2G30942	0.517880194444441	0.00124901451280267	NA	NA	NA	NA
Sphingolipid Biosynthesis 1 Sphingolipid Biosynthesis 2	Sphingosine Transfer Protein	AT2G34690	0.397763583333322	6.11033644553411e-07	NA	NA	NA	NA
Sphingolipid Biosynthesis 1 Sphingolipid Biosynthesis 2	Long Chain Base Kinase	AT4G21534	NA	NA	NA	NA	NA	NA
Sphingolipid Biosynthesis 1 Sphingolipid Biosynthesis 2	Long Chain Base Kinase	AT4G21535	NA	NA	NA	NA	NA	NA
Sphingolipid Biosynthesis 1 Sphingolipid Biosynthesis 2	Long Chain Base Kinase	AT4G21540	NA	NA	NA	NA	NA	NA
Sphingolipid Biosynthesis 1 Sphingolipid Biosynthesis 2	Sphingosine Transfer Protein	AT4G39670	0.873630944444443	0.0176542083032446	NA	NA	NA	NA
Sphingolipid Biosynthesis 1 Sphingolipid Biosynthesis 2	Long Chain Base Kinase	AT5G23450	0.174223722222224	0.0453726725193662	NA	NA	NA	NA
Sphingolipid Biosynthesis 2	Dihydrosphingosine Phosphate Lyase	AT1G27980	0.557397333333342	0.000224850437214198	NA	NA	NA	NA
Sphingolipid Biosynthesis 2	Glucosylceramide Synthase (UDP-glucose-dependent)	AT2G19880	NA	NA	-0.39911211111111	0.000169135648539497	NA	NA
Sphingolipid Biosynthesis 2	Inositolphosphorylceramide Synthase	AT2G29525	NA	NA	NA	NA	NA	NA
Sphingolipid Biosynthesis 2	Inositolphosphorylceramide Synthase	AT2G37940	0.852340666666682	3.38132327656178e-06	NA	NA	NA	NA
Sphingolipid Biosynthesis 2	Inositolphosphorylceramide Synthase	AT3G54020	NA	NA	NA	NA	NA	NA
Sphingolipid Biosynthesis 2	Ceramidase	AT4G22330	0.412585999999989	0.000136150437175462	-0.203903055555561	0.0297343441898358	NA	NA
Sphingolipid Biosynthesis 2	Ceramide Kinase	AT5G51290	0.532641722222216	2.12269208420952e-05	NA	NA	NA	NA
Suberin Synthesis & Transport 1	sn-2-Glycerol-3-Phosphate Acyltransferase / Phosphatase	AT1G01610	-0.289703861111117	0.00260682531171863	NA	NA	NA	NA
Suberin Synthesis & Transport 1	NA	AT1G12570	NA	NA	NA	NA	NA	NA
Suberin Synthesis & Transport 1	NA	AT1G14185	0.148746722222222	0.00709696190734669	-0.168268944444444	0.00286944790890827	NA	NA
Suberin Synthesis & Transport 1	NA	AT1G14190	NA	NA	NA	NA	NA	NA
Suberin Synthesis & Transport 1	4-Coumarate-CoA Ligase	AT1G51680	-0.919020388888884	0.00485040345142565	NA	NA	NA	NA
Suberin Synthesis & Transport 1	4-Coumarate-CoA Ligase	AT1G65060	0.255005583333331	0.0273603436664015	NA	NA	NA	NA
Suberin Synthesis & Transport 1	Caffeoyl-CoA O-Methyltransferase	AT1G67990	NA	NA	NA	NA	NA	NA
Suberin Synthesis & Transport 1	NA	AT1G73050	0.219245555555557	0.0412188105611359	NA	NA	NA	NA
Suberin Synthesis & Transport 1	sn-2-Glycerol-3-Phosphate Acyltransferase	AT3G11430	NA	NA	NA	NA	NA	NA
Suberin Synthesis & Transport 1	NA	AT3G56060	-0.673675722222236	1.23980055261817e-05	NA	NA	NA	NA
Suberin Synthesis & Transport 1	Caffeoyl-CoA O-Methyltransferase	AT4G34050	NA	NA	NA	NA	NA	NA
Suberin Synthesis & Transport 1	sn-2-Glycerol-3-Phosphate Acyltransferase	AT5G06090	NA	NA	NA	NA	NA	NA
Suberin Synthesis & Transport 1	Fatty Acyl Omega-Hydroxylase (CYP86B) (ER)	AT5G23190	0.232880555555557	0.00486856615536841	NA	NA	NA	NA
Suberin Synthesis & Transport 1	NA	AT5G51930	NA	NA	NA	NA	NA	NA
Suberin Synthesis & Transport 1	NA	AT5G51950	NA	NA	NA	NA	NA	NA
Suberin Synthesis & Transport 1	Fatty Acyl Omega-Hydroxylase (CYP86A) (ER)	AT5G58860	0.830725722222222	1.59549089291252e-05	NA	NA	NA	NA
Suberin Synthesis & Transport 1 Suberin Synthesis & Transport 2	Cinnamate 4-Hydroxylase	AT2G30490	NA	NA	NA	NA	NA	NA
Suberin Synthesis & Transport 1 Suberin Synthesis & Transport 2	Aliphatic Suberin Feruloyl Transferase	AT5G41040	0.775612444444457	9.34120014260745e-06	NA	NA	NA	NA
Suberin Synthesis & Transport 2	Disease resistance-responsive family protein / dirigent protein	AT2G28670	NA	NA	NA	NA	NA	NA
Suberin Synthesis & Transport 2	Coumaroyl 3-Hydroxylase	AT2G40890	-0.651056416666676	0.000514896585959394	NA	NA	NA	NA
Triacylglycerol & Fatty Acid Degradation	Ketoacyl-CoA Thiolase	AT1G04710	NA	NA	-0.260893111111117	0.000103466913895967	NA	NA
Triacylglycerol & Fatty Acid Degradation	Acyl-CoA Oxidase	AT1G06290	NA	NA	NA	NA	NA	NA
Triacylglycerol & Fatty Acid Degradation	Acyl-CoA Oxidase	AT1G06310	NA	NA	NA	NA	NA	NA
Triacylglycerol & Fatty Acid Degradation	Triacylglycerol Lipase (TAGL)	AT1G10740	-0.272741111111102	0.0088935690970645	NA	NA	NA	NA
Triacylglycerol & Fatty Acid Degradation	Monoacylglycerol Lipase (MAGL)	AT1G11090	0.276732250000009	0.00549582056163294	-0.212617250000008	0.0283668877677686	NA	NA
Triacylglycerol & Fatty Acid Degradation	Monoacylglycerol Lipase (MAGL)	AT1G18360	-0.227499166666676	0.000775914324529308	NA	NA	NA	NA
Triacylglycerol & Fatty Acid Degradation	Triacylglycerol Lipase (TAGL)	AT1G23330	NA	NA	-0.18184575000001	0.0083167583479886	NA	NA
Triacylglycerol & Fatty Acid Degradation	Triacylglycerol Lipase (TAGL)	AT1G45201	NA	NA	NA	NA	NA	NA
Triacylglycerol & Fatty Acid Degradation	Monoacylglycerol Lipase (MAGL)	AT1G52760	NA	NA	NA	NA	NA	NA
Triacylglycerol & Fatty Acid Degradation	Enoyl CoA isomerase	AT1G65520	0.472003749999999	3.95523601527062e-05	-0.247129361111101	0.0103694793437499	NA	NA
Triacylglycerol & Fatty Acid Degradation	Monoacylglycerol Lipase (MAGL)	AT1G73480	-0.653165166666676	0.00905863709489995	0.774168277777774	0.0026303646503076	NA	NA
Triacylglycerol & Fatty Acid Degradation	Peroxisomal Enoyl-CoA Hydratase 2 Enoyl CoA hydratase	AT1G76150	0.638454277777768	3.57493762742139e-07	-0.190990388888899	0.0233000286459628	NA	NA
Triacylglycerol & Fatty Acid Degradation	Monoacylglycerol Lipase (MAGL)	AT1G77420	0.495248500000007	0.000780240344968075	NA	NA	NA	NA
Triacylglycerol & Fatty Acid Degradation	Triacylglycerol Lipase (TAGL)	AT2G15230	0.616405861111108	2.19922965714105e-06	-0.220605361111109	0.0205988309755936	NA	NA
Triacylglycerol & Fatty Acid Degradation	Hydroxyisobutyryl-CoA Hydrolase	AT2G30650	NA	NA	NA	NA	NA	NA
Triacylglycerol & Fatty Acid Degradation	Hydroxyisobutyryl-CoA Hydrolase	AT2G30660	NA	NA	NA	NA	NA	NA
Triacylglycerol & Fatty Acid Degradation	Ketoacyl-CoA Thiolase	AT2G33150	NA	NA	NA	NA	NA	NA
Triacylglycerol & Fatty Acid Degradation	Acyl-CoA Oxidase	AT2G35690	0.280663611111116	0.000684347551881656	-0.182137111111118	0.0170015211949298	NA	NA
Triacylglycerol & Fatty Acid Degradation	Monoacylglycerol Lipase (MAGL)	AT2G39400	0.451424138888882	0.00435156628424427	NA	NA	NA	NA
Triacylglycerol & Fatty Acid Degradation	Monoacylglycerol Lipase (MAGL)	AT2G39410	NA	NA	NA	NA	NA	NA
Triacylglycerol & Fatty Acid Degradation	Monoacylglycerol Lipase (MAGL)	AT2G39420	0.558894444444448	0.00257766346733777	-0.582440111111102	0.00185704565716838	NA	NA
Triacylglycerol & Fatty Acid Degradation	Monoacylglycerol Lipase (MAGL)	AT2G47630	NA	NA	-0.252577777777776	0.00496838217498528	NA	NA
Triacylglycerol & Fatty Acid Degradation	Long-Chain Acyl-CoA Synthetase	AT3G05970	0.673920722222224	9.21472444485809e-07	NA	NA	NA	NA
Triacylglycerol & Fatty Acid Degradation	Multifunctional Protein	AT3G06860	0.559297611111099	1.88851672690039e-09	NA	NA	NA	NA
Triacylglycerol & Fatty Acid Degradation	Dienoyl-CoA Reductase	AT3G12800	NA	NA	NA	NA	NA	NA
Triacylglycerol & Fatty Acid Degradation	Acyl-CoA Oxidase	AT3G51840	NA	NA	NA	NA	NA	NA
Triacylglycerol & Fatty Acid Degradation	Monoacylglycerol Lipase (MAGL)	AT3G55180	0.398154777777775	0.0192412378346731	-0.338847055555558	0.044847740712806	NA	NA
Triacylglycerol & Fatty Acid Degradation	Monoacylglycerol Lipase (MAGL)	AT3G55190	NA	NA	NA	NA	NA	NA
Triacylglycerol & Fatty Acid Degradation	Monoacylglycerol Lipase (MAGL)	AT3G62860	NA	NA	NA	NA	NA	NA
Triacylglycerol & Fatty Acid Degradation	Enoyl CoA isomerase	AT4G14430	NA	NA	NA	NA	NA	NA
Triacylglycerol & Fatty Acid Degradation	Enoyl CoA isomerase	AT4G14440	NA	NA	NA	NA	NA	NA
Triacylglycerol & Fatty Acid Degradation	Acyl-CoA Oxidase	AT4G16760	NA	NA	NA	NA	NA	NA
Triacylglycerol & Fatty Acid Degradation	Multifunctional Protein	AT4G29010	NA	NA	NA	NA	NA	NA
Triacylglycerol & Fatty Acid Degradation	ABC Acyl Transporter	AT4G39850	0.421096305555558	0.000203082277235695	NA	NA	NA	NA
Triacylglycerol & Fatty Acid Degradation	Triacylglycerol Lipase (TAGL)	AT5G04040	0.285429138888891	0.0304423876442328	NA	NA	NA	NA
Triacylglycerol & Fatty Acid Degradation	Monoacylglycerol Lipase (MAGL)	AT5G11650	NA	NA	NA	NA	NA	NA
Triacylglycerol & Fatty Acid Degradation	Triacylglycerol Lipase (TAGL)	AT5G14180	NA	NA	NA	NA	NA	NA
Triacylglycerol & Fatty Acid Degradation	Triacylglycerol Lipase (TAGL)	AT5G14930	0.632883805555567	3.51645315092759e-05	NA	NA	NA	NA
Triacylglycerol & Fatty Acid Degradation	Monoacylglycerol Lipase (MAGL)	AT5G16120	NA	NA	NA	NA	NA	NA
Triacylglycerol & Fatty Acid Degradation	Triacylglycerol Lipase (TAGL)	AT5G18630	NA	NA	NA	NA	NA	NA
Triacylglycerol & Fatty Acid Degradation	Triacylglycerol Lipase (TAGL)	AT5G18640	0.610452444444441	8.51727842525725e-05	NA	NA	NA	NA
Triacylglycerol & Fatty Acid Degradation	Long-Chain Acyl-CoA Synthetase	AT5G27600	0.610465166666674	0.00304132494983337	NA	NA	NA	NA
Triacylglycerol & Fatty Acid Degradation	Dienoyl CoA Isomerase	AT5G43280	0.191783388888882	0.00945384750254686	-0.208051166666684	0.0053670499865055	NA	NA
Triacylglycerol & Fatty Acid Degradation	Ketoacyl-CoA Thiolase	AT5G48880	0.250378972222231	0.000704016796143476	NA	NA	-0.271655500000006	0.0447430356654954
Triacylglycerol & Fatty Acid Degradation	Acyl-CoA Oxidase	AT5G65110	NA	NA	NA	NA	NA	NA
Triacylglycerol & Fatty Acid Degradation	Hydroxyisobutyryl-CoA Hydrolase	AT5G65940	NA	NA	-0.220447833333334	0.0215393715901183	NA	NA
Triacylglycerol & Fatty Acid Degradation Mitochondrial Lipopolysaccharide Synthesis	Lysophosphatidic acid acyltransferase CGI-58	AT4G24160	0.565872166666667	0.00073441013986678	-0.333019277777767	0.0305906656058404	NA	NA
Triacylglycerol & Fatty Acid Degradation Oxylipin Metabolism 1	Triacylglycerol Lipase (TAGL)	AT3G57140	NA	NA	NA	NA	NA	NA
Triacylglycerol & Fatty Acid Degradation Oxylipin Metabolism 1 Oxylipin Metabolism 2	Lipid Acylhydrolase-like Triacylglycerol Lipase (TAGL)	AT1G56630	0.171873777777778	0.0125957908311391	NA	NA	NA	NA
Triacylglycerol & Fatty Acid Degradation Oxylipin Metabolism 1 Oxylipin Metabolism 2	Triacylglycerol Lipase (TAGL)	AT2G31690	NA	NA	NA	NA	NA	NA
Triacylglycerol & Fatty Acid Degradation Oxylipin Metabolism 1 Oxylipin Metabolism 2	Triacylglycerol Lipase (TAGL)	AT3G14360	NA	NA	NA	NA	NA	NA
Triacylglycerol & Fatty Acid Degradation Oxylipin Metabolism 1 Oxylipin Metabolism 2	Triacylglycerol Lipase (TAGL)	AT5G42930	0.718383249999998	4.26457001947596e-05	NA	NA	NA	NA
Triacylglycerol & Fatty Acid Degradation Oxylipin Metabolism 1 Oxylipin Metabolism 2	Lipid Acylhydrolase-like Triacylglycerol Lipase (TAGL)	AT5G67050	NA	NA	NA	NA	NA	NA
Triacylglycerol & Fatty Acid Degradation Phospholipid Signaling	Monoacylglycerol Lipase (MAGL)	AT5G14980	0.225495638888891	0.000476273575344127	NA	NA	NA	NA
Triacylglycerol & Fatty Acid Degradation Phospholipid Signaling	Lysophospholipase Monoacylglycerol Lipase (MAGL)	AT5G19290	-0.376824777777785	5.05172251035216e-05	NA	NA	NA	NA
Triacylglycerol & Fatty Acid Degradation Unknown	Acyl-CoA Thioesterase	AT1G01710	nd	nd	nd	nd	nd	nd
Triacylglycerol & Fatty Acid Degradation Unknown	Acyl-CoA Thioesterase	AT4G00520	0.211052583333324	0.00712378965520856	-0.212747027777776	0.00674086152299897	NA	NA
Triacylglycerol Biosynthesis	pyrophosphatase (Ppiase)	AT1G01050	NA	NA	-0.163983333333326	0.0301584967144946	NA	NA
Triacylglycerol Biosynthesis	Transcriptional activator of genes required for both embryo maturation and cellular differentiation	AT1G21970	NA	NA	NA	NA	NA	NA
Triacylglycerol Biosynthesis	Caleosin	AT1G23240	NA	NA	NA	NA	NA	NA
Triacylglycerol Biosynthesis	Caleosin	AT1G23250	NA	NA	NA	NA	NA	NA
Triacylglycerol Biosynthesis	Transcription factor that contains a B3 domain	AT1G28300	0.221428611111108	0.000459040402468463	NA	NA	NA	NA
Triacylglycerol Biosynthesis	Acyl-CoA : Diacylglycerol Acyltransferase	AT1G48300	NA	NA	NA	NA	NA	NA
Triacylglycerol Biosynthesis	Oil-Body Oleosin	AT1G48990	NA	NA	NA	NA	NA	NA
Triacylglycerol Biosynthesis	Trihelix DNA Binding Family	AT1G54060	NA	NA	-0.414649833333331	0.00307199433687711	NA	NA
Triacylglycerol Biosynthesis	Floral homeotic gene encoding a MADS domain protein homologous to SRF transcription factors	AT1G69120	0.271451083333333	0.0194855849168337	NA	NA	NA	NA
Triacylglycerol Biosynthesis	Transcription factor with zinc finger and helix-loop-helix domains, the later similar to HMG boxes	AT1G69180	NA	NA	NA	NA	NA	NA
Triacylglycerol Biosynthesis	Caleosin	AT1G70670	NA	NA	NA	NA	NA	NA
Triacylglycerol Biosynthesis	Caleosin	AT1G70680	0.363510083333333	0.00613350611480356	NA	NA	NA	NA
Triacylglycerol Biosynthesis	Acyl-CoA : Diacylglycerol Acyltransferase	AT2G19450	0.184905638888888	0.00119348054610678	NA	NA	0.257005722222219	0.0166339348998963
Triacylglycerol Biosynthesis	a SWI / SWF nuclear-localized chromatin remodeling factor of the CHD3 group	AT2G25170	0.228744555555565	0.011120460845481	NA	NA	NA	NA
Triacylglycerol Biosynthesis	Oil-Body Oleosin	AT2G25890	0.182802194444441	0.00689748760521818	NA	NA	NA	NA
Triacylglycerol Biosynthesis	a member of a novel family of B3 domain proteins	AT2G30470	NA	NA	NA	NA	NA	NA
Triacylglycerol Biosynthesis	Caleosin	AT2G33380	-0.182821972222218	0.0412624934181865	NA	NA	NA	NA
Triacylglycerol Biosynthesis	Abscisic Acid Insensitive (ABI) transcription factors	AT2G40220	NA	NA	NA	NA	NA	NA
Triacylglycerol Biosynthesis	Oil-Body Oleosin	AT3G01570	0.349955	0.00150378451741558	-0.350017333333335	0.00150172069286057	NA	NA
Triacylglycerol Biosynthesis	Phosphatidylcholine:diacylglycerol cholinephosphotransferase	AT3G15820	NA	NA	NA	NA	NA	NA
Triacylglycerol Biosynthesis	Oil-Body Oleosin	AT3G18570	NA	NA	NA	NA	NA	NA
Triacylglycerol Biosynthesis	Homologous to the maize transcription factor Viviparous-1	AT3G24650	NA	NA	NA	NA	NA	NA
Triacylglycerol Biosynthesis	Transcriptional factor with high similarity to the B3 region of the VP1 / ABI3-like proteins	AT3G26790	0.876194138888889	1.29060499247278e-05	NA	NA	NA	NA
Triacylglycerol Biosynthesis	Oil-Body Oleosin	AT3G27660	NA	NA	NA	NA	NA	NA
Triacylglycerol Biosynthesis	Basic leucine zipper transcription factor	AT3G44460	NA	NA	NA	NA	NA	NA
Triacylglycerol Biosynthesis	Phospholipid : Diacylglycerol Acyltransferase	AT3G44830	NA	NA	NA	NA	NA	NA
Triacylglycerol Biosynthesis	Steroleosin	AT3G47350	NA	NA	NA	NA	NA	NA
Triacylglycerol Biosynthesis	Steroleosin	AT3G47360	NA	NA	NA	NA	NA	NA
Triacylglycerol Biosynthesis	Acyl-CoA : Diacylglycerol Acyltransferase Monoacylglycerol Acyltransferase	AT3G51520	NA	NA	NA	NA	NA	NA
Triacylglycerol Biosynthesis	TRANSPARENT TESTA	AT4G09820	2.44282238888889	6.73323185408105e-08	-0.598088222222209	0.0318935117716509	NA	NA
Triacylglycerol Biosynthesis	Steroleosin	AT4G10020	NA	NA	NA	NA	NA	NA
Triacylglycerol Biosynthesis	Oil-Body Oleosin	AT4G25140	NA	NA	NA	NA	NA	NA
Triacylglycerol Biosynthesis	Caleosin	AT4G26740	0.180409416666666	0.000697076373682738	NA	NA	NA	NA
Triacylglycerol Biosynthesis	a member of a novel family of B3 domain proteins	AT4G32010	0.330541694444449	0.00246138862089756	-0.293125305555551	0.00604722706678832	NA	NA
Triacylglycerol Biosynthesis	Pollen-surface Oleosin	AT5G07510	NA	NA	NA	NA	NA	NA
Triacylglycerol Biosynthesis	Pollen-surface Oleosin	AT5G07520	NA	NA	NA	NA	NA	NA
Triacylglycerol Biosynthesis	Pollen-surface Oleosin	AT5G07530	NA	NA	NA	NA	NA	NA
Triacylglycerol Biosynthesis	Pollen-surface Oleosin	AT5G07540	NA	NA	NA	NA	NA	NA
Triacylglycerol Biosynthesis	Pollen-surface Oleosin	AT5G07550	NA	NA	NA	NA	NA	NA
Triacylglycerol Biosynthesis	Pollen-surface Oleosin	AT5G07560	NA	NA	NA	NA	NA	NA
Triacylglycerol Biosynthesis	Pollen-surface Oleosin	AT5G07571	0.170642722222221	0.0285724561300841	NA	NA	NA	NA
Triacylglycerol Biosynthesis	Pollen-surface Oleosin	AT5G07600	NA	NA	NA	NA	NA	NA
Triacylglycerol Biosynthesis	Phospholipid : Diacylglycerol Acyltransferase	AT5G13640	NA	NA	NA	NA	NA	NA
Triacylglycerol Biosynthesis	Caleosin	AT5G29560	NA	NA	NA	NA	NA	NA
Triacylglycerol Biosynthesis	R2R3 MYB domain protein	AT5G35550	NA	NA	NA	NA	NA	NA
Triacylglycerol Biosynthesis	Oil-Body Oleosin	AT5G40420	NA	NA	NA	NA	NA	NA
Triacylglycerol Biosynthesis	Steroleosin	AT5G50590	NA	NA	NA	NA	NA	NA
Triacylglycerol Biosynthesis	Steroleosin Hydroxysteroid dehydrogenase	AT5G50600	NA	NA	NA	NA	NA	NA
Triacylglycerol Biosynthesis	Steroleosin	AT5G50690	NA	NA	NA	NA	NA	NA
Triacylglycerol Biosynthesis	Steroleosin Hydroxysteroid dehydrogenase	AT5G50700	NA	NA	NA	NA	NA	NA
Triacylglycerol Biosynthesis	Steroleosin	AT5G50770	NA	NA	NA	NA	NA	NA
Triacylglycerol Biosynthesis	Oil-Body Oleosin	AT5G51210	-0.379607083333333	0.0428136675405891	NA	NA	NA	NA
Triacylglycerol Biosynthesis	Caleosin	AT5G55240	NA	NA	NA	NA	NA	NA
Triacylglycerol Biosynthesis	Pollen-surface Oleosin	AT5G61610	0.502199416666665	1.69509830787267e-05	-0.214881861111113	0.0216545710553604	NA	NA
Triacylglycerol Biosynthesis Eukaryotic Phospholipid Synthesis & Editing	1-Acylglycerol-3-Phosphocholine Acyltransferase Lysophospholipid acyltransferase	AT1G12640	NA	NA	NA	NA	NA	NA
Triacylglycerol Biosynthesis Eukaryotic Phospholipid Synthesis & Editing	Choline Kinase	AT1G34100	0.183964805555556	0.00444922338866757	-0.129032916666668	0.0389530300276761	NA	NA
Triacylglycerol Biosynthesis Eukaryotic Phospholipid Synthesis & Editing	1-Acylglycerol-3-Phosphate Acyltransferase	AT1G51260	NA	NA	NA	NA	NA	NA
Triacylglycerol Biosynthesis Eukaryotic Phospholipid Synthesis & Editing	1-Acylglycerol-3-Phosphocholine Acyltransferase Lysophospholipid acyltransferase	AT1G63050	NA	NA	NA	NA	NA	NA
Triacylglycerol Biosynthesis Eukaryotic Phospholipid Synthesis & Editing	Choline Kinase	AT1G71697	0.609593416666665	8.2947452628001e-08	NA	NA	0.432239055555563	0.00336676255691869
Triacylglycerol Biosynthesis Eukaryotic Phospholipid Synthesis & Editing	Choline Kinase	AT1G74320	0.608496750000007	7.47143139742891e-06	NA	NA	NA	NA
Triacylglycerol Biosynthesis Eukaryotic Phospholipid Synthesis & Editing	1-Acylglycerol-3-Phosphate Acyltransferase	AT1G75020	0.582992777777781	0.000163057046539861	-0.310419111111136	0.0218730657441143	NA	NA
Triacylglycerol Biosynthesis Eukaryotic Phospholipid Synthesis & Editing	Linoleate Desaturase	AT2G29980	NA	NA	NA	NA	NA	NA
Triacylglycerol Biosynthesis Eukaryotic Phospholipid Synthesis & Editing	Choline-Phosphate Cytidylyltransferase	AT2G32260	0.265085638888891	0.00829409343816808	-0.27347369444446	0.00668689989575878	NA	NA
Triacylglycerol Biosynthesis Eukaryotic Phospholipid Synthesis & Editing	NAD-dependent Glycerol-3-Phosphate Dehydrogenase	AT2G41540	-0.398593666666677	0.00217233258638338	NA	NA	NA	NA
Triacylglycerol Biosynthesis Eukaryotic Phospholipid Synthesis & Editing	NAD-dependent Glycerol-3-Phosphate Dehydrogenase	AT3G07690	0.299018277777791	0.0209016232918479	-0.323611388888892	0.0130687823377375	NA	NA
Triacylglycerol Biosynthesis Eukaryotic Phospholipid Synthesis & Editing	Oleate Desaturase	AT3G12120	NA	NA	NA	NA	NA	NA
Triacylglycerol Biosynthesis Eukaryotic Phospholipid Synthesis & Editing	1-Acylglycerol-3-Phosphate Acyltransferase	AT3G18850	-0.21347405555556	0.0185061182435373	-0.33085611111111	0.000740356597885634	NA	NA
Triacylglycerol Biosynthesis Eukaryotic Phospholipid Synthesis & Editing	Diacylglycerol Cholinephosphotransferase	AT3G25585	NA	NA	-0.171854972222225	0.0152686875946875	NA	NA
Triacylglycerol Biosynthesis Eukaryotic Phospholipid Synthesis & Editing	1-Acylglycerol-3-Phosphate Acyltransferase	AT3G57650	NA	NA	NA	NA	NA	NA
Triacylglycerol Biosynthesis Eukaryotic Phospholipid Synthesis & Editing	Choline Kinase	AT4G09760	NA	NA	NA	NA	NA	NA
Triacylglycerol Biosynthesis Eukaryotic Phospholipid Synthesis & Editing	Choline-Phosphate Cytidylyltransferase	AT4G15130	0.519006166666666	0.00118934228288666	NA	NA	NA	NA
Triacylglycerol Biosynthesis Eukaryotic Phospholipid Synthesis & Editing	Glycerol-3-Phosphate Acyltransferase (mammalian homologue)	AT5G60620	NA	NA	NA	NA	NA	NA
Triacylglycerol Biosynthesis Fatty Acid Elongation & Wax Biosynthesis	Encodes one of two orthologous E3 ubiquitin ligases	AT1G55250	NA	NA	NA	NA	NA	NA
Triacylglycerol Biosynthesis Fatty Acid Elongation & Wax Biosynthesis	Encodes one of two orthologous E3 ubiquitin ligases	AT2G44950	NA	NA	NA	NA	NA	NA
Unknown	Acyl-CoA Desaturase-like 16:0D9 extraplastidial phospholipid desaturase	AT1G06080	-0.584860277777784	0.000128156897555921	NA	NA	NA	NA
Unknown	Acyl-CoA Desaturase-like FAD5-like Desaturase	AT1G06090	-0.277761916666678	0.037903630212591	NA	NA	NA	NA
Unknown	Acyl-CoA Desaturase-like FAD5-like Desaturase	AT1G06100	-1.17773733333333	7.35192687614981e-07	NA	NA	NA	NA
Unknown	Acyl-CoA Desaturase-like FAD5-like Desaturase	AT1G06120	-0.659853888888894	0.000119563285453004	NA	NA	NA	NA
Unknown	Acyl-CoA Desaturase-like FAD5-like Desaturase	AT1G06350	-0.689533333333343	3.22766373087824e-05	NA	NA	NA	NA
Unknown	Acyl-CoA Desaturase-like FAD5-like Desaturase	AT1G06360	-1.58888502777778	7.56690983706465e-06	NA	NA	NA	NA
Unknown	short-chain dehydrogenase/reductase	AT1G10310	0.123556777777773	0.0294562593204298	-0.180190666666677	0.00245949286282124	NA	NA
Unknown	Translocase	AT1G13210	1.2026583888889	3.57633627696455e-06	-0.388235722222217	0.0442332629734035	NA	NA
Unknown	Translocase	AT1G17500	0.453286444444442	0.008482871977199	NA	NA	NA	NA
Unknown	Translocase	AT1G26130	0.336120805555559	0.00558616361827091	-0.282853472222225	0.0172604981176871	NA	NA
Unknown	GDSL-Motif Lipase 2	AT1G53940	NA	NA	NA	NA	NA	NA
Unknown	Translocase	AT1G54280	0.185856222222221	0.00757167328220759	NA	NA	NA	NA
Unknown	Sec14-like Protein	AT1G55840	0.358202277777784	3.64002449651675e-05	-0.219849111111116	0.00316731235144851	NA	NA
Unknown	FAD4-like Desaturase	AT1G62190	NA	NA	-0.160810666666667	0.0215119030352244	NA	NA
Unknown	Translocase	AT1G68710	0.395445166666647	0.00290853004028188	-0.315157944444453	0.0141287690901399	NA	NA
Unknown	Translocase	AT1G72700	0.562339833333334	0.000743236082511	NA	NA	NA	NA
Unknown	Glycerophosphoryl Diester Phosphodiesterase	AT1G74210	0.464092083333324	2.56023838923207e-06	-0.177736083333326	0.0149996066727793	NA	NA
Unknown	Holo-ACP Synthase	AT2G02770	NA	NA	NA	NA	NA	NA
Unknown	FAD4-like Desaturase	AT2G22890	NA	NA	NA	NA	NA	NA
Unknown	Acyl-CoA Thioesterase	AT2G30720	NA	NA	-0.469841944444451	0.000285046569948554	0.697654777777764	0.00361422492249079
Unknown	Plastid Lipid-associated Protein	AT2G35490	NA	NA	NA	NA	NA	NA
Unknown	Wrinkled2	AT2G41710	0.597858861111116	1.31093534007729e-05	-0.217852916666684	0.0438991347271641	NA	NA
Unknown	Protein N-Myristoyltransferase	AT2G44170	NA	NA	NA	NA	NA	NA
Unknown	Glycerophosphoryl Diester Phosphodiesterase	AT3G02040	-0.792664138888887	0.0157719090397208	NA	NA	NA	NA
Unknown	Phospholipid : Acyl acceptor Acyltransferase	AT3G03310	0.493007972222216	0.000137986691550709	NA	NA	NA	NA
Unknown	Translocase	AT3G13900	0.111112361111108	0.0420602041725104	-0.112579472222223	0.0394589491748142	NA	NA
Unknown	Acyl-CoA Desaturase-like FAD5-like Desaturase	AT3G15870	NA	NA	NA	NA	NA	NA
Unknown	Cyclopropane Fatty Acid Synthase	AT3G23470	-0.543173333333342	0.000233310613945379	-0.31342261111111	0.0171892613359493	NA	NA
Unknown	Cyclopropane Fatty Acid Synthase	AT3G23510	-0.969477388888893	3.22230341149995e-09	-0.268097444444443	0.00295908369032196	NA	NA
Unknown	Cyclopropane Fatty Acid Synthase	AT3G23530	-0.873018694444427	4.94172083757663e-11	-0.161626472222227	0.00533729167587501	NA	NA
Unknown	Translocase	AT3G25610	1.66282108333333	3.62253588176825e-07	-0.483620305555557	0.0273636813573313	NA	NA
Unknown	Translocase	AT3G27870	0.564521888888883	0.000158226099251182	NA	NA	NA	NA
Unknown	Enhanced disease susceptibility 1	AT3G48090	NA	NA	NA	NA	NA	NA
Unknown	acyl-CoA:sterol transferase	AT3G51970	NA	NA	-0.567651750000001	0.00908013859645204	NA	NA
Unknown	Phytoalexin deficient 4	AT3G52430	0.947552194444458	1.47779542991753e-05	NA	NA	NA	NA
Unknown	Thioesterase (PPT1-like)	AT3G60340	NA	NA	NA	NA	NA	NA
Unknown	Plastid Lipid-associated Protein	AT4G04020	0.256481027777784	1.41346122598948e-05	NA	NA	-0.224583722222233	0.0171881312475793
Unknown	Malonyl-CoA Decarboxylase	AT4G04320	0.446690222222233	0.0005571811151195	NA	NA	NA	NA
Unknown	Thioesterase (PPT1-like)	AT4G17470	NA	NA	NA	NA	NA	NA
Unknown	Thioesterase (PPT1-like)	AT4G17480	NA	NA	-0.0963179166666696	0.0308131832797265	NA	NA
Unknown	Thioesterase (PPT1-like)	AT4G17483	0.320581583333336	0.00888685910860096	-0.27544225000001	0.0224303811390002	NA	NA
Unknown	Plastid Lipid-associated Protein	AT4G22240	0.263914027777768	0.00541382880929049	NA	NA	NA	NA
Unknown	Glycerophosphoryl Diester Phosphodiesterase	AT5G08030	NA	NA	NA	NA	NA	NA
Unknown	GDSL-Motif Lipase 1	AT5G40990	0.897614388888889	0.00490400506027396	NA	NA	NA	NA
Unknown	Translocase	AT5G44240	0.476100138888873	0.000177898485782069	NA	NA	NA	NA
Unknown	Thioesterase (PPT1-like)	AT5G47330	NA	NA	NA	NA	NA	NA
Unknown	Thioesterase (PPT1-like)	AT5G47340	NA	NA	NA	NA	NA	NA
Unknown	Thioesterase (PPT1-like)	AT5G47350	NA	NA	NA	NA	NA	NA
Unknown	Sec14-like Protein	AT5G47730	0.2258481388889	0.0188311914785047	-0.2885423611111	0.00366029242247811	NA	NA
Unknown	Acyl-CoA Thioesterase	AT5G48370	0.56237863888889	1.79380012822363e-05	-0.259712416666677	0.0142621211532142	NA	NA
Unknown	Protein N-Myristoyltransferase	AT5G57020	-0.349156000000009	0.00970522366821282	NA	NA	0.567587111111116	0.0324626108413497
Unknown Eukaryotic Galactolipid & Sulfolipid Synthesis	16:0D9 extraplastidial phospholipid desaturase Acyl-CoA Desaturase-like ACYL-LIPID DESATURASE	AT2G31360	NA	NA	NA	NA	NA	NA

## Sheet: Table S9
# gene expression response of mitochondrial oxidative phosphorylation complex subunits for N starvation, cytonuclear coadaptation and the third order interaction effect Cyt×Nuc×N
# for each effect, the first column indicates the test result and pvalBH the adjusted pvalue; NAs indicate non significant effects; nd's indicate that the gene was not analyzed due to CATMA probe target polymorphic between the parents, or absence of the target i the qRT-PCR experiment.
complex	name	AGI	encoded_in	effet_carenceN	pvalBH_carenceN	effet_cyto_nucleus	pvalBH_cyto_nucleus	effet_cyto_nucleus_nitrogen	pvalBH_cyto_nucleus_nitrogen
complex I	NDUFA1	AT3G08610	nucleus	NA	NA	NA	NA	NA	NA
	NDUFA2	AT5G47890	nucleus	NA	NA	NA	NA	NA	NA
	NDUFA3	AT2G46540	nucleus	NA	NA	NA	NA	NA	NA
	NDUFA5	AT5G52840	nucleus	NA	NA	NA	NA	NA	NA
	NDUFA6	AT3G12260	nucleus	NA	NA	NA	NA	NA	NA
	NDUFA7	AT5G08060	nucleus	-0.154434805555553	0.0407204050329514	NA	NA	NA	NA
	NDUFA8	AT3G06310	nucleus	nd	nd	nd	nd	nd	nd
	NDUFA8	AT5G18800	nucleus	-0.314537555555559	0.000367231928214809	NA	NA	NA	NA
	NDUFA9	AT2G20360	nucleus	NA	NA	NA	NA	NA	NA
	NDUFA11	AT2G42210	nucleus	-0.304566722222227	1.80586028875483e-05	NA	NA	NA	NA
	NDUFA12	AT3G03100	nucleus	nd	nd	nd	nd	nd	nd
	NDUFA13	AT2G33220	nucleus	nd	nd	nd	nd	nd	nd
	NDUFA13	AT1G04630	nucleus	-0.277336138888884	0.0010504895734495	NA	NA	NA	NA
	NDUFB2	AT1G76200	nucleus	NA	NA	NA	NA	NA	NA
	NDUFB3	AT2G02510	nucleus	NA	NA	NA	NA	NA	NA
	NDUFB3	AT1G14450	nucleus	NA	NA	NA	NA	NA	NA
	NDUFB4	AT2G31490	nucleus	NA	NA	NA	NA	NA	NA
	NDUFB7	AT2G02050	nucleus	NA	NA	NA	NA	NA	NA
	NDUFB8	AT5G47570	nucleus	NA	NA	NA	NA	NA	NA
	NDUFB9	AT4G34700	nucleus	NA	NA	NA	NA	NA	NA
	NDUFB10	AT1G49140	nucleus	-0.216577083333335	0.00106775774098473	NA	NA	NA	NA
	NDUFB10	AT3G18410	nucleus	NA	NA	NA	NA	NA	NA
	NDUFB11	AT2G42310	nucleus	NA	NA	NA	NA	NA	NA
	NDUFB11	AT3G57785	nucleus	NA	NA	NA	NA	NA	NA
	NDUFC2	AT4G20150	nucleus	NA	NA	NA	NA	NA	NA
	NDUFS1	AT5G37510	nucleus	NA	NA	-0.219235	0.00360188630798192	NA	NA
	nad7	ATMG00510	mitochondrion	NA	NA	NA	NA	NA	NA
	nad9	ATMG00070	mitochondrion	-35.4055407041666	0.0383914193167467	NA	NA	NA	NA
	NDUFS4	AT5G67590	nucleus	nd	nd	nd	nd	nd	nd
	NDUFS5	AT3G62790	nucleus	NA	NA	NA	NA	NA	NA
	NDUFS5	AT2G47690	nucleus	NA	NA	NA	NA	NA	NA
	NDUFS6	AT3G03070	nucleus	NA	NA	NA	NA	NA	NA
	NDUFS7	AT5G11770	nucleus	0.122630194444447	0.0106279740752077	NA	NA	NA	NA
	NDUFS8	AT1G79010	nucleus	-0.401784583333334	0.000141512293150877	NA	NA	NA	NA
	NDUFS8	AT1G16700	nucleus	NA	NA	-0.259628166666668	0.00456717367809581	NA	NA
	NDUFV1	AT5G08530	nucleus	-0.243002472222226	0.0355357190938686	NA	NA	NA	NA
	NDUFV2	AT4G02580	nucleus	NA	NA	NA	NA	NA	NA
	nad1	ATMG00516	mitochondrion	nd	nd	nd	nd	nd	nd
	nad1	ATMG01120	mitochondrion	NA	NA	NA	NA	NA	NA
	nad1	ATMG01275	mitochondrion	nd	nd	nd	nd	nd	nd
	nad2	ATMG00285	mitochondrion	NA	NA	NA	NA	NA	NA
	nad2	ATMG01320	mitochondrion	nd	nd	nd	nd	nd	nd
	nad3	ATMG00990	mitochondrion	-42.3646105383333	0.017028121999033	NA	NA	NA	NA
	nad4	ATMG00580	mitochondrion	NA	NA	19.7545791966667	0.0302582843572965	NA	NA
	nad4l	ATMG00650	mitochondrion	NA	NA	NA	NA	NA	NA
	nad5	ATMG00060	mitochondrion	nd	nd	nd	nd	nd	nd
	nad5	ATMG00513	mitochondrion	NA	NA	NA	NA	NA	NA
	nad5	ATMG00665	mitochondrion	nd	nd	nd	nd	nd	nd
	nad6	ATMG00270	mitochondrion	nd	nd	nd	nd	nd	nd
	carbonic anhydrase 1	AT1G19580	nucleus	nd	nd	nd	nd	nd	nd
	carbonic anhydrase 2	AT1G47260	nucleus	-0.294827638888885	0.000273747571482356	NA	NA	NA	NA
	carbonic anhydrase 3	AT5G66510	nucleus	-0.156371944444435	0.0101079798253179	-0.164945999999985	0.00703668406177295	NA	NA
	carbonic anhydrase like 1	AT5G63510	nucleus	nd	nd	nd	nd	nd	nd
	carbonic anhydrase like 2	AT3G48680	nucleus	NA	NA	NA	NA	NA	NA
	P1	AT1G67350	nucleus	-0.255871250000009	0.00111977772316545	-0.254832583333326	0.0011599209834694	0.316199500000014	0.0307139626585237
	P2	AT2G27730	nucleus	NA	NA	NA	NA	NA	NA
	P4	AT1G67785	nucleus	NA	NA	NA	NA	NA	NA
	20.9 kDa	AT4G16450	nucleus	nd	nd	nd	nd	nd	nd
	NDU10	AT4G00585	nucleus	-0.227319222222219	0.00981032754333257	-0.222099777777786	0.0113637801293984	NA	NA
complex II	SDH1	AT5G66760	nucleus	0.383895722222216	1.49035694098033e-07	NA	NA	NA	NA
	SDH1	AT2G18450	nucleus	NA	NA	NA	NA	NA	NA
	SDH2	AT3G27680	nucleus	NA	NA	NA	NA	NA	NA
	SDH2	AT5G40650	nucleus	NA	NA	-0.342589500000017	6.4672041675481e-06	NA	NA
	SDH2	AT5G65165	nucleus	NA	NA	NA	NA	NA	NA
	SDH3	AT4G32210	nucleus	0.211091888888889	0.00721714343753881	-0.190933166666666	0.013898531790141	NA	NA
	SDH4	AT2G46505	nucleus	NA	NA	NA	NA	NA	NA
	SDH5	AT1G47420	nucleus	nd	nd	nd	nd	nd	nd
	SDH6	AT1G08480	nucleus	NA	NA	NA	NA	NA	NA
	SDH7	AT3G47833	nucleus	NA	NA	NA	NA	NA	NA
	SDH7	AT5G62575	nucleus	NA	NA	NA	NA	NA	NA
	SDH8	AT2G46390	nucleus	0.229329972222206	0.00675941376252047	NA	NA	NA	NA
complex III	MPP beta	AT3G02090	nucleus	NA	NA	NA	NA	NA	NA
	MPP alpha	AT1G51980	nucleus	NA	NA	NA	NA	NA	NA
	MPP alpha	AT3G16480	nucleus	nd	nd	nd	nd	nd	nd
	cob	ATMG00220	mitochondrion	NA	NA	NA	NA	NA	NA
	CYC1	AT5G40810	nucleus	NA	NA	NA	NA	NA	NA
	CYC1	AT3G27240	nucleus	NA	NA	NA	NA	NA	NA
	UCR1	AT5G13430	nucleus	-0.333400222222217	0.00196423216878491	NA	NA	NA	NA
	UCR1	AT5G13440	nucleus	0.135377416666659	0.0194911036062068	NA	NA	NA	NA
	QCR7	AT4G32470	nucleus	0.12733013888889	0.00124257118764837	NA	NA	NA	NA
	QCR7	AT5G25450	nucleus	0.329768472222208	0.0339460024514745	NA	NA	NA	NA
	QCR9	AT3G52730	nucleus	NA	NA	NA	NA	NA	NA
	UCRQ	AT3G10860	nucleus	nd	nd	nd	nd	nd	nd
	UCRQ	AT5G05370	nucleus	NA	NA	NA	NA	NA	NA
	UCRY	AT2G40765	nucleus	-0.245826111111109	0.0222227892252158	NA	NA	NA	NA
	QCR6	AT1G15120	nucleus	NA	NA	NA	NA	NA	NA
	QCR6	AT2G01090	nucleus	nd	nd	nd	nd	nd	nd
complex IV	cox1	ATMG01360	mitochondrion	NA	NA	NA	NA	NA	NA
	cox2	ATMG00160	mitochondrion	NA	NA	NA	NA	NA	NA
	cox3	ATMG00730	mitochondrion	NA	NA	NA	NA	NA	NA
	COX5b	AT3G15640	nucleus	-0.219302749999992	0.0285138228114665	NA	NA	NA	NA
	COX5b	AT1G80230	nucleus	NA	NA	NA	NA	NA	NA
	COX5b	AT1G52710	nucleus	0.490780861111116	0.000101697797037825	-0.325111750000001	0.00380238401117126	NA	NA
	COX-X2	AT4G00860	nucleus	NA	NA	NA	NA	NA	NA
	COX-X4	AT4G21105	nucleus	NA	NA	NA	NA	NA	NA
	COX5c	AT2G47380	nucleus	NA	NA	NA	NA	NA	NA
	COX5c	AT5G40382	nucleus	0.201599416666666	0.0345260500738	NA	NA	NA	NA
	COX5c	AT5G61310	nucleus	NA	NA	NA	NA	NA	NA
	COX-X3	AT1G72020	nucleus	nd	nd	nd	nd	nd	nd
	COX6b	AT1G22450	nucleus	NA	NA	-0.123091972222226	0.0343210279794698	NA	NA
	COX6b	AT5G57815	nucleus	0.607038833333325	8.79323563918782e-07	NA	NA	NA	NA
	COX6b	AT1G32710	nucleus	0.0972316111111106	0.0433886910963269	NA	NA	NA	NA
	COX6b	AT4G28060	nucleus	0.276502611111107	0.000685644694843771	NA	NA	NA	NA
	COX6a	AT4G37830	nucleus	NA	NA	NA	NA	NA	NA
	COX-X1	AT5G27760	nucleus	NA	NA	NA	NA	NA	NA
complex V	atp1	ATMG01190	mitochondrion	27.4323611775	0.00327877281054546	NA	NA	NA	NA
	ATP2	AT5G08670	nucleus	nd	nd	nd	nd	nd	nd
	ATP2	AT5G08680	nucleus	nd	nd	nd	nd	nd	nd
	ATP2	AT5G08690	nucleus	NA	NA	NA	NA	NA	NA
	ATP3	AT2G33040	nucleus	NA	NA	NA	NA	NA	NA
	ATP15	AT1G51650	nucleus	NA	NA	NA	NA	NA	NA
	ATP16	AT5G47030	nucleus	-0.173964249999991	0.0348063232373264	NA	NA	NA	NA
	atp4	ATMG00640	mitochondrion	NA	NA	NA	NA	NA	NA
	ATP5	AT5G13430	nucleus	-0.333400222222217	0.00196423216878491	NA	NA	NA	NA
	ATP7	AT3G52300	nucleus	NA	NA	NA	NA	NA	NA
	atp6	ATMG00410	mitochondrion	-29.3689142616667	0.0302582843572965	NA	NA	60.4113268366667	0.0302582843572965
	atp6	ATMG01170	mitochondrion	-22.57563234	0.017028121999033	NA	NA	NA	NA
	atp8	ATMG00480	mitochondrion	NA	NA	NA	NA	NA	NA
	atp9	ATMG01080	mitochondrion	NA	NA	NA	NA	NA	NA
	ATP17	AT4G30010	nucleus	NA	NA	-0.171139416666668	0.0241132950630298	NA	NA
	ATP20	AT4G29480	nucleus	nd	nd	nd	nd	nd	nd
	ATP20	AT2G19680	nucleus	nd	nd	nd	nd	nd	nd
	ATP20	AT4G26210	nucleus	NA	NA	NA	NA	NA	NA
	ATP-FAD	AT2G21870	nucleus	NA	NA	-0.142309555555565	0.0328952069368082	NA	NA
	ATP 6 kDa	AT3G46430	nucleus	nd	nd	nd	nd	nd	nd
	ATP 6 kDa	AT5G59613	nucleus	nd	nd	nd	nd	nd	nd
alternative NADH dehydogenases	NDA1	AT1G07180	nucleus	-0.625254722222223	0.024190240567696	NA	NA	NA	NA
	NDA2	AT2G29990	nucleus	0.976395083333332	1.89318131379841e-06	NA	NA	NA	NA
	NDB1	AT4G28220	nucleus	NA	NA	NA	NA	NA	NA
	NDB2	AT4G05020	nucleus	0.298573305555556	0.0106561821723979	NA	NA	NA	NA
	NDB3	AT4G21490	nucleus	NA	NA	NA	NA	NA	NA
	NDB4	AT2G20800	nucleus	NA	NA	NA	NA	NA	NA
	NDC1	AT5G08740	nucleus	-0.28420194444445	0.00318804827674649	-0.289357222222217	0.00277357133090148	NA	NA
alternative oxidases	AOX1a	AT3G22370	nucleus	0.826999472222217	4.73865689605775e-10	NA	NA	NA	NA
	AOX1a	AT3G22360	nucleus	NA	NA	NA	NA	NA	NA
	AOX1a	AT3G27620	nucleus	0.451287694444444	0.000500900489030104	-0.27534213888889	0.0199116760064737	NA	NA
	AOX1a	AT1G32350	nucleus	nd	nd	nd	nd	nd	nd
	AOX2	AT5G64210	nucleus	nd	nd	nd	nd	nd	nd

## Sheet: Table S10
# gene expression response of proteins constituing the three cellular ribosomes for N starvation, cytonuclear coadaptation and the third order interaction effect Cyt×Nuc×N
# for each effect, the first column indicates the test result and pvalBH the adjusted pvalue; NAs indicate non significant effects; nd's indicate that the gene was not analyzed due to CATMA probe target polymorphic between the parents, or absence of the target i the qRT-PCR experiment.
Ribosome	AGI	encoded_in	effet_carenceN	pvalBH_carenceN	effet_cyto_nucleus	pvalBH_cyto_nucleus	effet_cyto_nucleus_nitrogen	pvalBH_cyto_nucleus_nitrogen
cytoribosome	AT1G43170	nucleus	-0.299365916666658	0.00036620539875464	-0.184494083333325	0.0153975242362091	NA	NA
	AT1G61580	nucleus	NA	NA	NA	NA	NA	NA
	AT3G09630	nucleus	-0.266975277777775	0.00274838866546528	-0.275151833333341	0.00217076774007163	NA	NA
	AT5G02870	nucleus	-0.248232583333352	0.000213029050745327	NA	NA	NA	NA
	AT3G25520	nucleus	-0.2423988611111	0.0215876520469418	-0.285608916666667	0.00777781301339205	NA	NA
	AT5G39740	nucleus	NA	NA	NA	NA	NA	NA
	AT1G18540	nucleus	nd	nd	nd	nd	nd	nd
	AT1G74060	nucleus	NA	NA	NA	NA	NA	NA
	AT1G74050	nucleus	NA	NA	NA	NA	NA	NA
	AT2G47610	nucleus	-0.535165361111109	2.18061885647869e-06	NA	NA	NA	NA
	AT3G62870	nucleus	-0.121950138888892	0.00588763799394766	NA	NA	NA	NA
	AT1G80750	nucleus	-0.209375999999993	0.0192696547818516	NA	NA	NA	NA
	AT2G01250	nucleus	nd	nd	nd	nd	nd	nd
	AT2G44120	nucleus	-0.463371972222218	3.18173497581122e-05	NA	NA	NA	NA
	AT3G13580	nucleus	0.127721472222207	0.041188450164507	-0.123474027777776	0.048143115562224	NA	NA
	AT2G18020	nucleus	-0.285771833333353	0.00104867588063418	NA	NA	NA	NA
	AT3G51190	nucleus	nd	nd	nd	nd	nd	nd
	AT4G36130	nucleus	-1.02484383333333	1.45299404360571e-09	NA	NA	NA	NA
	AT1G33120	nucleus	nd	nd	nd	nd	nd	nd
	AT1G33140	nucleus	-0.324596277777776	0.0014496844754682	NA	NA	NA	NA
	AT4G10450	nucleus	nd	nd	nd	nd	nd	nd
	AT1G08360	nucleus	NA	NA	NA	NA	NA	NA
	AT2G27530	nucleus	-0.598470972222217	3.42411409515248e-05	-0.3297938611111	0.00669050932891738	NA	NA
	AT5G22440	nucleus	-0.400630638888884	8.91687945508229e-06	NA	NA	NA	NA
	AT2G27535	nucleus	NA	NA	NA	NA	NA	NA
	AT1G14320	nucleus	-0.161551277777795	0.000339316176027018	NA	NA	NA	NA
	AT1G26910	nucleus	-0.686806333333326	6.73323185408105e-08	-0.216677444444443	0.00691813553395334	NA	NA
	AT1G66580	nucleus	NA	NA	NA	NA	NA	NA
	AT2G42740	nucleus	-0.745254083333326	2.92431205610634e-06	-0.253505805555559	0.0312915957651793	NA	NA
	AT3G58700	nucleus	-0.257584527777784	0.00178880737479626	NA	NA	NA	NA
	AT4G18730	nucleus	-0.360109277777787	0.00453504520927134	NA	NA	NA	NA
	AT5G45775	nucleus	nd	nd	nd	nd	nd	nd
	AT2G37190	nucleus	-0.485608888888875	0.0393445795094996	NA	NA	NA	NA
	AT3G53430	nucleus	-0.251217916666651	7.15805979403561e-05	NA	NA	NA	NA
	AT5G60670	nucleus	-0.725266722222236	3.33974696267007e-07	NA	NA	NA	NA
	AT3G07110	nucleus	-0.565057027777785	3.7647115533409e-05	NA	NA	NA	NA
	AT3G24830	nucleus	-0.305343833333334	0.00214555537232197	NA	NA	NA	NA
	AT4G13170	nucleus	-0.458637694444435	8.70159674304422e-06	-0.224372472222218	0.00626422529900596	NA	NA
	AT5G48760	nucleus	nd	nd	nd	nd	nd	nd
	AT3G49010	nucleus	-0.383352194444428	0.000289925414012639	NA	NA	NA	NA
	AT3G48960	nucleus	0.148493277777778	0.0413713118558596	NA	NA	NA	NA
	AT5G23900	nucleus	-0.28890661111111	0.00141359945528407	NA	NA	NA	NA
	AT2G20450	nucleus	-0.380320888888885	0.000154645353715104	NA	NA	NA	NA
	AT4G27090	nucleus	NA	NA	NA	NA	NA	NA
	AT4G16720	nucleus	-0.157599694444442	0.00108061000596118	NA	NA	NA	NA
	AT4G17390	nucleus	-0.454902555555569	5.10459858410581e-06	NA	NA	NA	NA
	AT1G27400	nucleus	nd	nd	nd	nd	nd	nd
	AT1G67430	nucleus	nd	nd	nd	nd	nd	nd
	AT1G29970	nucleus	0.37469197222221	0.000575783202341001	NA	NA	NA	NA
	AT2G34480	nucleus	-0.221257000000012	1.13755937358267e-05	NA	NA	NA	NA
	AT3G14600	nucleus	-0.401972027777778	4.09931229131613e-05	-0.175338361111111	0.0307487704112225	NA	NA
	AT1G29965	nucleus	-0.463132138888894	6.07520719979969e-06	NA	NA	NA	NA
	AT2G47570	nucleus	-0.247993305555551	0.007582604222066	-0.205023416666663	0.024449313976824	NA	NA
	AT3G05590	nucleus	-0.237605972222224	0.000488402488881651	NA	NA	NA	NA
	AT5G27850	nucleus	-0.254218222222226	0.00757167328220759	NA	NA	NA	NA
	AT1G02780	nucleus	nd	nd	nd	nd	nd	nd
	AT3G16780	nucleus	-0.797853666666685	4.91606213233646e-07	NA	NA	NA	NA
	AT4G02230	nucleus	nd	nd	nd	nd	nd	nd
	AT4G16030	nucleus	NA	NA	NA	NA	NA	NA
	AT1G09590	nucleus	nd	nd	nd	nd	nd	nd
	AT1G09690	nucleus	nd	nd	nd	nd	nd	nd
	AT1G57660	nucleus	-0.310051583333342	8.6079735514653e-05	NA	NA	NA	NA
	AT1G57860	nucleus	-0.348836444444442	1.63300846799057e-05	NA	NA	NA	NA
	AT1G02830	nucleus	-0.175353916666668	0.0225652461483536	NA	NA	NA	NA
	AT3G05560	nucleus	-0.300246944444462	0.00333014200229861	NA	NA	NA	NA
	AT5G27770	nucleus	-0.254382805555559	0.00174091848992325	NA	NA	NA	NA
	AT2G39460	nucleus	-0.343631416666669	0.00103069469051791	NA	NA	NA	NA
	AT3G55280	nucleus	-0.660605916666676	8.31718463899732e-06	NA	NA	NA	NA
	AT1G04480	nucleus	-0.274610944444434	0.00325263357624816	-0.189624055555567	0.0341897841535107	NA	NA
	AT2G33370	nucleus	-0.238079638888894	0.00118656245334071	NA	NA	NA	NA
	AT3G04400	nucleus	nd	nd	nd	nd	nd	nd
	AT2G36620	nucleus	-0.474773527777785	9.98335356584716e-06	NA	NA	NA	NA
	AT3G53020	nucleus	NA	NA	NA	NA	NA	NA
	AT2G44860	nucleus	NA	NA	NA	NA	NA	NA
	AT3G49910	nucleus	nd	nd	nd	nd	nd	nd
	AT5G67510	nucleus	-0.18757216666667	0.0459487332851406	NA	NA	NA	NA
	AT1G12960	nucleus	-0.381737694444451	0.000780030993544232	-0.249172194444435	0.0179294864164973	NA	NA
	AT1G23290	nucleus	nd	nd	nd	nd	nd	nd
	AT1G70600	nucleus	-0.490221222222217	0.000119500204060397	NA	NA	NA	NA
	AT2G32220	nucleus	nd	nd	nd	nd	nd	nd
	AT3G22230	nucleus	-0.38942775000001	0.00313331712083974	-0.270133138888893	0.0325885122061514	NA	NA
	AT4G15000	nucleus	-0.41792986111111	0.000492761780548722	NA	NA	NA	NA
	AT2G19730	nucleus	-0.270535277777778	0.00158487088428062	NA	NA	NA	NA
	AT4G29410	nucleus	-0.178912416666668	0.000761457620023593	NA	NA	-0.212115722222236	0.0301132956131762
	AT3G06700	nucleus	-0.22625544444445	0.0141956358423581	NA	NA	NA	NA
	AT3G06680	nucleus	nd	nd	nd	nd	nd	nd
	AT1G36240	nucleus	nd	nd	nd	nd	nd	nd
	AT1G77940	nucleus	-0.391897194444441	0.000211242514099458	NA	NA	NA	NA
	AT3G18740	nucleus	NA	NA	NA	NA	NA	NA
	AT2G19740	nucleus	-0.165328138888902	0.0443875685979427	NA	NA	NA	NA
	AT4G26230	nucleus	-0.524876416666677	0.000145233689471475	NA	NA	NA	NA
	AT5G56710	nucleus	-0.336837083333335	0.000270567979558664	NA	NA	NA	NA
	AT4G18100	nucleus	-0.729148750000001	3.75998103387329e-05	NA	NA	NA	NA
	AT5G46430	nucleus	NA	NA	NA	NA	NA	NA
	AT1G26880	nucleus	nd	nd	nd	nd	nd	nd
	AT1G69620	nucleus	nd	nd	nd	nd	nd	nd
	AT3G28900	nucleus	-0.726589472222209	1.55519020037247e-05	NA	NA	NA	NA
	AT1G07070	nucleus	-0.814704972222226	1.66716980857738e-07	NA	NA	NA	NA
	AT1G41880	nucleus	-0.208335777777783	0.000379817817493165	NA	NA	NA	NA
	AT1G74270	nucleus	NA	NA	NA	NA	NA	NA
	AT3G55750	nucleus	-0.425715888888895	0.000607093472480059	NA	NA	NA	NA
	AT1G06980	nucleus	NA	NA	NA	NA	NA	NA
	AT3G09500	nucleus	-0.277981111111102	0.000810583680163565	NA	NA	NA	NA
	AT2G39390	nucleus	-0.579172305555551	2.33718018564109e-05	NA	NA	NA	NA
	AT3G55170	nucleus	-0.27115555555556	0.00690249490677808	NA	NA	NA	NA
	AT5G02610	nucleus	nd	nd	nd	nd	nd	nd
	AT3G23390	nucleus	-0.248290499999994	0.0031638921671766	NA	NA	NA	NA
	AT4G14320	nucleus	-0.268405222222225	0.0151134329465938	NA	NA	NA	NA
	AT2G37600	nucleus	-0.340470583333344	0.014424826701711	NA	NA	NA	NA
	AT3G53740	nucleus	-0.22065691666666	0.00406058903483951	NA	NA	NA	NA
	AT5G02450	nucleus	nd	nd	nd	nd	nd	nd
	AT3G10950	nucleus	NA	NA	NA	NA	NA	NA
	AT3G60245	nucleus	-0.312376222222243	1.17051984673675e-05	NA	NA	NA	NA
	AT1G15250	nucleus	NA	NA	-0.195388111111126	0.0352043890115456	NA	NA
	AT1G52300	nucleus	-0.402672861111118	5.42549619504255e-05	NA	NA	NA	NA
	AT3G16080	nucleus	-0.269025527777769	0.0151858123756226	NA	NA	NA	NA
	AT2G43460	nucleus	-0.305379194444452	0.00371442193299942	NA	NA	NA	NA
	AT3G59540	nucleus	NA	NA	NA	NA	NA	NA
	AT2G25210	nucleus	nd	nd	nd	nd	nd	nd
	AT3G02190	nucleus	NA	NA	NA	NA	NA	NA
	AT4G31985	nucleus	-0.476209888888901	0.00113712407763768	-0.335757166666668	0.0147240343011727	NA	NA
	AT2G36170	nucleus	-0.295523250000001	0.0131992813737598	NA	NA	NA	NA
	AT3G52590	nucleus	NA	NA	NA	NA	NA	NA
	AT1G56045	nucleus	NA	NA	NA	NA	NA	NA
	AT1G79075	nucleus	NA	NA	NA	NA	NA	NA
	AT2G40205	nucleus	-0.370983555555559	0.0351887538347849	NA	NA	NA	NA
	AT3G11120	nucleus	NA	NA	NA	NA	NA	NA
	AT3G12965	nucleus	NA	NA	NA	NA	NA	NA
	AT3G56020	nucleus	NA	NA	NA	NA	NA	NA
	AT2G40010	nucleus	-0.230759694444446	0.0010906743057738	NA	NA	NA	NA
	AT3G09200	nucleus	nd	nd	nd	nd	nd	nd
	AT3G11250	nucleus	NA	NA	NA	NA	NA	NA
	AT1G25260	nucleus	-0.278018416666677	0.00405774692377048	-0.230125527777777	0.0146471981893636	NA	NA
	AT1G01100	nucleus	-0.278782472222226	0.00498493334671212	NA	NA	NA	NA
	AT4G00810	nucleus	-0.609659361111119	3.17241232551833e-06	NA	NA	NA	NA
	AT5G47700	nucleus	-0.397586361111118	0.000134402962366873	NA	NA	NA	NA
	AT5G24510	nucleus	0.420258361111111	0.00591022864676919	-0.365627805555556	0.0148177066977584	NA	NA
	AT3G49460	nucleus	0.189002222222221	0.0452812685851503	NA	NA	NA	NA
	AT2G27720	nucleus	nd	nd	nd	nd	nd	nd
	AT2G27710	nucleus	-0.427419166666668	0.000178970977147663	NA	NA	NA	NA
	AT3G28500	nucleus	NA	NA	NA	NA	NA	NA
	AT3G44590	nucleus	nd	nd	nd	nd	nd	nd
	AT5G40040	nucleus	NA	NA	NA	NA	NA	NA
	AT4G25890	nucleus	-0.252608305555559	0.000437453518982899	NA	NA	NA	NA
	AT5G57290	nucleus	-0.200420111111101	0.00556231709047646	NA	NA	NA	NA
	AT1G72370	nucleus	-0.392668388888886	0.000320193130166614	NA	NA	NA	NA
	AT3G04770	nucleus	-0.757367194444435	5.87962306079252e-06	NA	NA	NA	NA
	AT1G58380	nucleus	nd	nd	nd	nd	nd	nd
	AT1G59359	nucleus	nd	nd	nd	nd	nd	nd
	AT2G41840	nucleus	nd	nd	nd	nd	nd	nd
	AT3G57490	nucleus	-0.337300333333334	0.00502683640292753	NA	NA	NA	NA
	AT3G04840	nucleus	nd	nd	nd	nd	nd	nd
	AT4G34670	nucleus	-0.210407722222226	0.00528584900223284	NA	NA	NA	NA
	AT2G31610	nucleus	-0.171183805555553	0.0117940442413368	NA	NA	NA	NA
	AT3G53870	nucleus	NA	NA	NA	NA	NA	NA
	AT5G35530	nucleus	-0.165727277777786	0.0318905736794307	-0.278554111111119	0.000865563858521536	NA	NA
	AT2G17360	nucleus	-0.352012388888894	0.00298485843986228	NA	NA	NA	NA
	AT5G07090	nucleus	-0.402070194444451	1.79929518960371e-05	NA	NA	NA	NA
	AT5G58420	nucleus	-0.256578805555559	0.000198610744194762	NA	NA	NA	NA
	AT2G37270	nucleus	-0.418594555555578	0.000216272233647257	NA	NA	NA	NA
	AT3G11940	nucleus	-0.433511305555567	0.00016965439665857	NA	NA	NA	NA
	AT4G31700	nucleus	-0.608674916666651	1.079913734494e-05	NA	NA	NA	NA
	AT5G10360	nucleus	-0.109324833333335	0.000953803159489276	NA	NA	NA	NA
	AT1G48830	nucleus	nd	nd	nd	nd	nd	nd
	AT3G02560	nucleus	-0.51781319444445	2.0407772596782e-05	NA	NA	NA	NA
	AT5G16130	nucleus	-0.533015000000008	2.0447085286392e-05	NA	NA	NA	NA
	AT5G20290	nucleus	-0.210668500000001	3.72462611049797e-06	NA	NA	NA	NA
	AT5G59240	nucleus	-0.805047666666667	1.25446997428979e-05	NA	NA	NA	NA
	AT5G15200	nucleus	-0.291325972222209	0.00115687156970237	NA	NA	NA	NA
	AT5G39850	nucleus	0.628516777777775	5.05455431911191e-06	-0.336338777777792	0.00218101806688388	NA	NA
	AT5G15750	nucleus	nd	nd	nd	nd	nd	nd
	AT4G25740	nucleus	-0.508904388888894	0.000992383433919287	NA	NA	NA	NA
	AT5G41520	nucleus	NA	NA	NA	NA	NA	NA
	AT5G52650	nucleus	-0.434150194444445	1.08934447908748e-06	NA	NA	NA	NA
	AT3G48930	nucleus	-0.471566388888892	0.00109717557114831	-0.264392333333342	0.0487056168425786	NA	NA
	AT4G30800	nucleus	-0.467589499999992	0.000671905357317613	-0.284517611111108	0.0242423935455214	NA	NA
	AT5G23740	nucleus	nd	nd	nd	nd	nd	nd
	AT1G15930	nucleus	-0.445213138888899	0.000343233296505457	NA	NA	NA	NA
	AT2G32060	nucleus	-0.498526277777777	0.00012850309213214	NA	NA	NA	NA
	AT3G60770	nucleus	-0.339114750000001	0.00126205463620242	-0.232612527777768	0.0186742665671451	NA	NA
	AT4G00100	nucleus	nd	nd	nd	nd	nd	nd
	AT2G36160	nucleus	-0.211873305555551	0.00892976307213436	NA	NA	NA	NA
	AT3G11510	nucleus	-0.228155555555562	0.00431011389415661	NA	NA	NA	NA
	AT3G52580	nucleus	-0.181228527777777	0.00194973586764688	NA	NA	NA	NA
	AT1G07770	nucleus	-0.338763583333343	0.000184213040382108	NA	NA	NA	NA
	AT2G19720	nucleus	nd	nd	nd	nd	nd	nd
	AT2G39590	nucleus	NA	NA	NA	NA	NA	NA
	AT3G46040	nucleus	nd	nd	nd	nd	nd	nd
	AT4G29430	nucleus	NA	NA	-0.378196111111118	0.013596765868355	NA	NA
	AT5G59850	nucleus	-0.502696833333327	9.26493291802758e-05	NA	NA	NA	NA
	AT1G04270	nucleus	-0.2389915	0.0414451832751711	NA	NA	NA	NA
	AT5G09490	nucleus	NA	NA	NA	NA	NA	NA
	AT5G09500	nucleus	NA	NA	NA	NA	NA	NA
	AT5G09510	nucleus	-0.11405816666666	0.00804413896385051	NA	NA	NA	NA
	AT5G43640	nucleus	-0.338315555555567	0.00149329267081373	-0.2252415	0.0247329581938459	NA	NA
	AT5G63070	nucleus	NA	NA	NA	NA	NA	NA
	AT1G33850	nucleus	NA	NA	NA	NA	NA	NA
	AT2G09990	nucleus	nd	nd	nd	nd	nd	nd
	AT3G04230	nucleus	nd	nd	nd	nd	nd	nd
	AT5G18380	nucleus	nd	nd	nd	nd	nd	nd
	AT2G04390	nucleus	-0.313915194444443	0.0234871811899852	NA	NA	NA	NA
	AT2G05220	nucleus	NA	NA	NA	NA	NA	NA
	AT3G10610	nucleus	-0.388786083333344	2.1473895371027e-05	-0.215819472222227	0.0046221817634758	NA	NA
	AT5G04800	nucleus	-0.264048000000011	0.00937222309730229	NA	NA	NA	NA
	AT1G22780	nucleus	-0.489199999999993	3.6394824853123e-05	-0.19340511111111	0.0470152114361773	NA	NA
	AT1G34030	nucleus	-0.32911475000001	0.000961431714479918	NA	NA	NA	NA
	AT4G09800	nucleus	NA	NA	NA	NA	NA	NA
	AT3G02080	nucleus	-0.417309555555558	1.10728286314436e-05	NA	NA	NA	NA
	AT5G15520	nucleus	-0.242575388888893	0.00101050128991812	NA	NA	NA	NA
	AT5G61170	nucleus	-0.680012166666669	1.1564659657589e-07	NA	NA	NA	NA
	AT3G45030	nucleus	nd	nd	nd	nd	nd	nd
	AT3G47370	nucleus	-0.41474291666666	0.000573785351127369	-0.260627083333326	0.0182937516256491	NA	NA
	AT5G62300	nucleus	NA	NA	NA	NA	NA	NA
	AT3G53890	nucleus	nd	nd	nd	nd	nd	nd
	AT5G27700	nucleus	NA	NA	NA	NA	NA	NA
	AT3G09680	nucleus	NA	NA	NA	NA	NA	NA
	AT5G02960	nucleus	NA	NA	NA	NA	NA	NA
	AT3G04920	nucleus	-0.226318166666669	3.80518422852791e-05	NA	NA	NA	NA
	AT5G28060	nucleus	-0.242584833333327	0.00304731279406269	NA	NA	NA	NA
	AT2G16360	nucleus	NA	NA	NA	NA	NA	NA
	AT2G21580	nucleus	nd	nd	nd	nd	nd	nd
	AT4G34555	nucleus	nd	nd	nd	nd	nd	nd
	AT4G39200	nucleus	NA	NA	NA	NA	NA	NA
	AT2G40510	nucleus	-0.3135366388889	0.00647632157735362	-0.248095305555567	0.0274311550290088	NA	NA
	AT2G40590	nucleus	nd	nd	nd	nd	nd	nd
	AT3G56340	nucleus	-0.429692027777784	1.25684864126648e-06	-0.132772916666684	0.0348286861708353	NA	NA
	AT1G23410	nucleus	-1.26225830555556	9.07388835938777e-09	NA	NA	NA	NA
	AT2G47110	nucleus	NA	NA	NA	NA	NA	NA
	AT3G62250	nucleus	NA	NA	NA	NA	NA	NA
	AT2G45710	nucleus	NA	NA	NA	NA	NA	NA
	AT3G61110	nucleus	NA	NA	-0.242599444444442	0.0405816774932489	NA	NA
	AT3G61111	nucleus	NA	NA	NA	NA	NA	NA
	AT5G47930	nucleus	nd	nd	nd	nd	nd	nd
	AT3G10090	nucleus	NA	NA	NA	NA	NA	NA
	AT5G03850	nucleus	NA	NA	NA	NA	NA	NA
	AT5G64140	nucleus	-0.400726527777768	0.000271600765200452	NA	NA	NA	NA
	AT3G43980	nucleus	-0.211012361111116	0.0439250626169424	NA	NA	NA	NA
	AT3G44010	nucleus	nd	nd	nd	nd	nd	nd
	AT4G33865	nucleus	-0.318984000000001	0.00868632308698358	NA	NA	NA	NA
	AT2G19750	nucleus	-0.438442249999994	0.0317523647406756	NA	NA	NA	NA
	AT4G29390	nucleus	NA	NA	NA	NA	NA	NA
	AT5G56670	nucleus	-0.418915333333327	0.000300739014376684	NA	NA	NA	NA
	AT1G18080	nucleus	-0.25312475	0.000105921413506513	NA	NA	NA	NA
	AT1G48630	nucleus	-1.03560483333333	0.000267067255357613	NA	NA	NA	NA
	AT3G18130	nucleus	nd	nd	nd	nd	nd	nd
chlororibosome	ATCG00065	chloroplast	71.5093792466667	7.03741830269343E-10	NA	NA	NA	NA
	ATCG00160	chloroplast	-8.71162947499999	0.0392220624661436	NA	NA	NA	NA
	ATCG00330	chloroplast	-47.5132012933333	0.00822994085989756	NA	NA	NA	NA
	ATCG00380	chloroplast	NA	NA	NA	NA	NA	NA
	ATCG00640	chloroplast	28.0476600416667	2.61219046527096E-06	NA	NA	NA	NA
	ATCG00650	chloroplast	NA	NA	NA	NA	NA	NA
	ATCG00660	chloroplast	28.3643632433334	0.0000271869487256725	NA	NA	NA	NA
	ATCG00760	chloroplast	-16.8402487891666	1.53627331162687E-07	NA	NA	-15.3055025216666	0.000897111551189873
	ATCG00770	chloroplast	-27.9761866625	7.03741830269343E-10	NA	NA	-9.50002055833331	0.0350203284356645
	ATCG00780	chloroplast	-15.4506323016667	0.0000335232420255178	NA	NA	NA	NA
	ATCG00790	chloroplast	-13.5202777516667	0.00430777459925851	NA	NA	NA	NA
	ATCG00800	chloroplast	-16.2475037466666	2.70513146584484E-06	NA	NA	NA	NA
	ATCG00810	chloroplast	-9.68133656499998	0.00135331676712498	NA	NA	NA	NA
	ATCG00820	chloroplast	-16.743192385	0.0000856539000470954	NA	NA	NA	NA
	ATCG00830	chloroplast	62.2564276225	2.71994109985794E-08	NA	NA	NA	NA
	ATCG00840	chloroplast	-22.8969828883333	4.56900651475505E-07	NA	NA	NA	NA
	ATCG00900	chloroplast	21.4070644916667	1.27238343750357E-06	NA	NA	NA	NA
	ATCG00905	chloroplast	-9.46721575833333	0.0120835352256679	NA	NA	NA	NA
	ATCG01020	chloroplast	NA	NA	NA	NA	NA	NA
	ATCG01120	chloroplast	-13.3502060066667	0.0000271869487256725	NA	NA	NA	NA
	ATCG01230	chloroplast	nd	nd	nd	nd	nd	nd
	ATCG01300	chloroplast	-22.8969828883333	4.56900651475505E-07	NA	NA	NA	NA
	ATCG01310	chloroplast	62.2564276225	2.71994109985794E-08	NA	NA	NA	NA
	AT1G05190	nucleus	-0.468217555555544	2.65674244542985E-07	NA	NA	NA	NA
	AT1G07320	nucleus	nd	nd	nd	nd	nd	nd
	AT1G29070	nucleus	-0.954057833333343	4.90851633537963E-09	NA	NA	NA	NA
	AT1G32990	nucleus	-0.49107280555555	0.0000086028394397129	NA	NA	NA	NA
	AT1G35680	nucleus	nd	nd	nd	nd	nd	nd
	AT1G48350	nucleus	nd	nd	nd	nd	nd	nd
	AT1G64510	nucleus	-0.746264361111118	3.09489459933734E-06	NA	NA	NA	NA
	AT1G68590	nucleus	-1.28802830555556	5.81182813243107E-06	NA	NA	NA	NA
	AT1G74970	nucleus	nd	nd	nd	nd	nd	nd
	AT1G75350	nucleus	-0.733472805555567	0.0000003169505711748	NA	NA	NA	NA
	AT1G78630	nucleus	-0.504788750000009	3.25094246809295E-07	NA	NA	NA	NA
	AT1G79850	nucleus	-0.453656361111109	1.54705509229233E-08	NA	NA	NA	NA
	AT2G24090	nucleus	-0.755071944444433	5.93582201667255E-08	NA	NA	NA	NA
	AT2G33450	nucleus	-0.767136222222228	2.71173547742903E-06	NA	NA	NA	NA
	AT2G33800	nucleus	-0.685667166666661	8.23260256184722E-07	NA	NA	NA	NA
	AT2G38140	nucleus	-0.594863083333336	6.49474436388258E-08	NA	NA	NA	NA
	AT2G43030	nucleus	-0.510209472222211	3.81479435612029E-08	NA	NA	NA	NA
	AT3G13120	nucleus	-0.947657305555569	6.63199547442911E-07	NA	NA	NA	NA
	AT3G15190	nucleus	-0.445080361111125	5.73026724452011E-09	NA	NA	NA	NA
	AT3G20230	nucleus	-0.16129105555556	0.0238602384683243	NA	NA	NA	NA
	AT3G25920	nucleus	-0.757856111111119	2.70735040217727E-10	NA	NA	NA	NA
	AT3G27160	nucleus	-0.587408611111127	3.18605977309536E-09	NA	NA	NA	NA
	AT3G27830	nucleus	-0.81099444444446	4.7915546910672E-07	NA	NA	NA	NA
	AT3G27840	nucleus	NA	NA	NA	NA	NA	NA
	AT3G27850	nucleus	nd	nd	nd	nd	nd	nd
	AT3G44890	nucleus	-0.427737388888893	7.02179370910742E-07	NA	NA	NA	NA
	AT3G52150	nucleus	-1.07559988888891	1.69260574936007E-07	NA	NA	NA	NA
	AT3G54210	nucleus	-0.669413222222226	2.07628501663598E-07	NA	NA	NA	NA
	AT3G56910	nucleus	-0.41976161111111	3.33962947043167E-06	NA	NA	NA	NA
	AT3G63490	nucleus	-0.470690444444435	0.000174394586583935	NA	NA	NA	NA
	AT4G01310	nucleus	-0.705056416666678	2.88335306365334E-08	NA	NA	NA	NA
	AT4G17560	nucleus	-0.502810972222226	1.12685543056369E-06	NA	NA	NA	NA
	AT5G13510	nucleus	-0.874262888888895	0.000145649485378571	NA	NA	NA	NA
	AT5G14320	nucleus	-0.706301222222226	0.0000246353835038251	NA	NA	NA	NA
	AT5G15760	nucleus	nd	nd	nd	nd	nd	nd
	AT5G17870	nucleus	nd	nd	nd	nd	nd	nd
	AT5G24490	nucleus	-0.49554691666667	3.21437835484868E-06	NA	NA	NA	NA
	AT5G30510	nucleus	-0.564390777777785	3.70599433683852E-06	NA	NA	NA	NA
	AT5G40950	nucleus	-0.70946355555556	8.14530974234407E-07	NA	NA	NA	NA
	AT5G47190	nucleus	-0.760144305555558	0.0000033498601146926	NA	NA	NA	NA
	AT5G51610	nucleus	NA	NA	-0.175076000000002	0.00902765217625638	NA	NA
	AT5G54600	nucleus	-0.400380666666659	2.40914003281157E-06	NA	NA	NA	NA
	AT5G65220	nucleus	-0.468850444444459	4.20969237504926E-06	NA	NA	NA	NA
mitoribosome	AT1G07210	nucleus	0.213032861111092	0.00485723913741347	-0.155875583333341	0.0334597116103229	0.331414499999984	0.0241611745090644
	AT1G07830	nucleus	NA	NA	NA	NA	NA	NA
	AT1G14620	nucleus	NA	NA	-0.287415666666668	0.00951429263940554	NA	NA
	AT1G15810	nucleus	NA	NA	NA	NA	NA	NA
	AT1G16740	nucleus	NA	NA	NA	NA	NA	NA
	AT1G16870	nucleus	-0.318507333333335	0.00329751212408519	-0.203922166666668	0.049529293594852	NA	NA
	AT1G18630	nucleus	0.299632861111117	0.00139389544038314	-0.203894083333334	0.0208816059886693	NA	NA
	AT1G19520	nucleus	-0.325778277777777	0.00038021738517676	NA	NA	NA	NA
	AT1G24240	nucleus	nd	nd	nd	nd	nd	nd
	AT1G26750	nucleus	NA	NA	-0.246013194444442	0.0102099820591569	NA	NA
	AT1G27435	nucleus	-0.262393583333337	0.0175132845470882	NA	NA	NA	NA
	AT1G31817	nucleus	NA	NA	-0.265055138888895	0.00167367259790843	NA	NA
	AT1G47278	nucleus	nd	nd	nd	nd	nd	nd
	AT1G49400	nucleus	NA	NA	NA	NA	NA	NA
	AT1G52370	nucleus	nd	nd	nd	nd	nd	nd
	AT1G53645	nucleus	NA	NA	-0.290926861111111	0.00382175004962219	NA	NA
	AT1G55890	nucleus	NA	NA	-0.250667833333327	0.0350825152944364	NA	NA
	AT1G60770	nucleus	-0.159639944444442	0.0214386758085104	-0.230576888888876	0.00166816741340921	NA	NA
	AT1G61870	nucleus	nd	nd	nd	nd	nd	nd
	AT1G64600	nucleus	0.559458083333341	5.50270340200325E-06	-0.271559416666676	0.00488210511030591	NA	NA
	AT1G64880	nucleus	-0.234344916666659	0.00151023345201209	-0.161244138888892	0.0207529766196253	NA	NA
	AT1G70190	nucleus	NA	NA	NA	NA	NA	NA
	AT1G73940	nucleus	NA	NA	-0.201699583333335	0.0191820296138629	NA	NA
	AT1G77750	nucleus	nd	nd	nd	nd	nd	nd
	AT1G80620	nucleus	-0.263618333333335	0.0086586471063932	NA	NA	NA	NA
	AT2G16930	nucleus	NA	NA	-0.187121722222227	0.00995618758929643	NA	NA
	AT2G18400	nucleus	nd	nd	nd	nd	nd	nd
	AT2G19720	nucleus	nd	nd	nd	nd	nd	nd
	AT2G20060	nucleus	0.29167830555555	0.00124515322674823	-0.217082305555567	0.0112340207999279	NA	NA
	AT2G21290	nucleus	-0.203791333333335	0.0341530503013019	NA	NA	NA	NA
	AT2G34520	nucleus	nd	nd	nd	nd	nd	nd
	AT2G37230	nucleus	NA	NA	-0.338849888888884	0.000414150790339806	NA	NA
	AT2G42710	nucleus	NA	NA	-0.429123777777781	0.0228489834752198	NA	NA
	AT2G44065	nucleus	NA	NA	-0.224238083333342	0.00372727145433227	NA	NA
	AT3G01740	nucleus	0.219954416666674	0.0464869064021005	NA	NA	NA	NA
	AT3G01790	nucleus	NA	NA	NA	NA	NA	NA
	AT3G02650	nucleus	NA	NA	NA	NA	NA	NA
	AT3G03600	nucleus	-0.26607155555556	0.00427940856507279	-0.312065277777776	0.0012083235699655	NA	NA
	AT3G06040	nucleus	-0.27273022222222	0.000242482559854876	-0.13356411111112	0.0422544638731609	NA	NA
	AT3G12370	nucleus	nd	nd	nd	nd	nd	nd
	AT3G13160	nucleus	NA	NA	NA	NA	NA	NA
	AT3G17465	nucleus	NA	NA	-0.207030166666676	0.0253539958754714	NA	NA
	AT3G18240	nucleus	NA	NA	-0.283495055555562	0.00361356904873347	NA	NA
	AT3G18760	nucleus	NA	NA	-0.25497780555556	0.00253726677003524	NA	NA
	AT3G21465	nucleus	nd	nd	nd	nd	nd	nd
	AT3G22300	nucleus	NA	NA	-0.287860666666676	0.00296136750456529	NA	NA
	AT3G26360	nucleus	nd	nd	nd	nd	nd	nd
	AT3G49080	nucleus	-0.557626638888884	7.18976886877397E-06	-0.249222861111117	0.0102732054364588	NA	NA
	AT3G51010	nucleus	NA	NA	-0.261204944444459	0.0182350750529792	NA	NA
	AT3G59650	nucleus	-0.381118861111101	0.0000152757629251576	-0.204037305555551	0.00476310488827559	NA	NA
	AT4G05400	nucleus	-0.407401333333326	0.0141966779193643	NA	NA	NA	NA
	AT4G15640	nucleus	NA	NA	-0.341625694444434	0.00372698679266235	NA	NA
	AT4G21460	nucleus	-0.222470611111128	0.0326864181283126	NA	NA	NA	NA
	AT4G22000	nucleus	NA	NA	-0.171244666666669	0.0432335561912385	NA	NA
	AT4G23620	nucleus	0.199108611111116	0.0107064327841241	-0.347539000000001	0.000104362471396777	NA	NA
	AT4G28360	nucleus	-0.522698027777777	0.000220872975853387	NA	NA	NA	NA
	AT4G29430	nucleus	NA	NA	-0.378196111111118	0.013596765868355	NA	NA
	AT4G30930	nucleus	NA	NA	NA	NA	NA	NA
	AT4G31460	nucleus	-0.144504111111101	0.0399920024896377	NA	NA	NA	NA
	AT4G31810	nucleus	NA	NA	-0.26637180555556	0.0304337286442604	NA	NA
	AT4G35490	nucleus	NA	NA	NA	NA	NA	NA
	AT4G36680	nucleus	0.201166472222233	0.0207880951311438	-0.22343925	0.0110148250829129	NA	NA
	AT4G37660	nucleus	NA	NA	NA	NA	NA	NA
	AT4G39880	nucleus	-0.414332527777777	0.000176954570356515	NA	NA	NA	NA
	AT5G09770	nucleus	NA	NA	-0.289092305555567	0.027055541632141	NA	NA
	AT5G15980	nucleus	nd	nd	nd	nd	nd	nd
	AT5G18790	nucleus	NA	NA	NA	NA	NA	NA
	AT5G20180	nucleus	nd	nd	nd	nd	nd	nd
	AT5G23535	nucleus	NA	NA	-0.258987722222234	0.00598394467511146	NA	NA
	AT5G26800	nucleus	nd	nd	nd	nd	nd	nd
	AT5G27820	nucleus	nd	nd	nd	nd	nd	nd
	AT5G39600	nucleus	nd	nd	nd	nd	nd	nd
	AT5G39800	nucleus	NA	NA	NA	NA	NA	NA
	AT5G40080	nucleus	nd	nd	nd	nd	nd	nd
	AT5G44710	nucleus	NA	NA	-0.209429000000002	0.00249479022350417	NA	NA
	AT5G46160	nucleus	NA	NA	-0.206710666666659	0.032233970315841	NA	NA
	AT5G47320	nucleus	NA	NA	NA	NA	NA	NA
	AT5G52370	nucleus	nd	nd	nd	nd	nd	nd
	AT5G53070	nucleus	-0.240021638888884	0.00620385066926064	NA	NA	NA	NA
	AT5G55125	nucleus	nd	nd	nd	nd	nd	nd
	AT5G55140	nucleus	0.281881527777774	0.000475867572805004	-0.190161472222227	0.0104294725452617	NA	NA
	AT5G56940	nucleus	NA	NA	NA	NA	NA	NA
	AT5G60960	nucleus	-0.386528638888909	0.000110857733806859	NA	NA	NA	NA
	AT5G62270	nucleus	nd	nd	nd	nd	nd	nd
	AT5G64650	nucleus	NA	NA	-0.186241055555567	0.012058057663147	NA	NA
	AT5G64670	nucleus	-0.375179499999985	0.013709267103012	-0.358090444444452	0.0181506755229343	NA	NA
	AT5G66860	nucleus	0.4116408611111	0.0000331711664570267	NA	NA	NA	NA
	ATMG00080	mitochondrion	nd	nd	nd	nd	nd	nd
	ATMG00090	mitochondrion	-27.77382095	0.00526990108747786	NA	NA	NA	NA
	ATMG00210	mitochondrion	NA	NA	NA	NA	NA	NA
	ATMG00290	mitochondrion	37.3086479733334	0.00161183401792447	NA	NA	NA	NA
	ATMG00980	mitochondrion	NA	NA	NA	NA	NA	NA
	ATMG01270	mitochondrion	NA	NA	NA	NA	NA	NA
